# Supplementary material for: Methamphetamine-induced region-specific transcriptomic and epigenetic changes in the brain of male rats
Source: Commun Biol. 2023 Sep 27;6:991. doi: 10.1038/s42003-023-05355-3 (PMC10533900; doi:10.1038/s42003-023-05355-3)
Supplement: Supplementary file 3 — Supplementary Data 1 [file 42003_2023_5355_MOESM3_ESM.xlsx]

## Sheet: Samples of Rat brain
	Saline and METH-overdose samples of 4 rat brain regions for RNA-seq and ATAC-seq data.
	Brain region	RNAseq samples		Chromatin accessiblity samples
		Saline	Meth-overdose	Saline	Meth-overdose
	Nucleus accumbens (NAc)	4	4	4	4
	Dentate gyrus (DG)	4	4	4	4
	Ammon's horn (CA)	4	4	4	4
	Subventricular zone (SVZ)	4	4	3	2

## Sheet: Quality control of RNA-seq data
	Total reads	Uniquely mapped reads	Mutiple mapped reads	number_of_uniquely_mapped_reads_with_gene_feature	Detected Gene number	Detected genes_cpm>1
NAc_Sal_RNA_rep1	30380184	24342713	3926828	14366609	18922	13741
NAc_Sal_RNA_rep2	30855267	23998181	4542460	14501875	19546	14287
NAc_Sal_RNA_rep3	27751004	21123088	3136228	11094002	19269	14220
NAc_Sal_RNA_rep4	34895656	26152179	4195666	12743475	19670	14446
NAc_METH_RNA_rep1	29764145	22569301	3855572	11802864	19112	14119
NAc_METH_RNA_rep2	31488307	23292901	4721914	11893594	19155	14229
NAc_METH_RNA_rep3	32660814	23730517	4675863	13387520	19662	14501
NAc_METH_RNA_rep4	35890659	27562726	4544896	14156910	19572	14354
DG_Sal_RNA_rep1	29451643	21365722	4412571	13459709	18967	13823
DG_Sal_RNA_rep2	29383803	19883344	4990564	12634719	18922	13852
DG_Sal_RNA_rep3	33346906	25974630	4837539	14564458	19662	14463
DG_Sal_RNA_rep4	29056475	21404663	3934472	11600333	19651	14676
DG_METH_RNA_rep1	34561494	27470553	4668937	16226479	19318	13981
DG_METH_RNA_rep2	31284476	24986129	4234900	13638981	19294	14123
DG_METH_RNA_rep3	46067887	34127943	5819369	20222158	20157	14428
DG_METH_RNA_rep4	38295204	29643985	4453371	15554433	19494	14046
CA_Sal_RNA_rep1	38728582	28657810	4983184	19350101	19386	13745
CA_Sal_RNA_rep2	28923157	20751662	4234558	13663643	19354	14166
CA_Sal_RNA_rep3	34651440	26296036	4423665	16081520	19351	13867
CA_Sal_RNA_rep4	29412673	21605240	3894584	12888040	19078	13950
CA_METH_RNA_rep1	28115962	19937055	4199323	12847406	18857	13824
CA_METH_RNA_rep2	32283865	21576922	6282736	13785977	19155	14004
CA_METH_RNA_rep3	38987400	29524050	4913030	14583199	19834	14462
CA_METH_RNA_rep4	36821780	24483232	8427811	14965514	19141	13981
SVZ_Sal_RNA_rep1	45160362	31602527	10204770	21085891	19389	13937
SVZ_Sal_RNA_rep2	43865648	33799428	7214220	20221968	19982	14381
SVZ_Sal_RNA_rep3	42434370	30617086	8942202	19621412	19707	14254
SVZ_Sal_RNA_rep4	42830104	34819093	5374782	17269245	20163	14631
SVZ_METH_RNA_rep1	42892453	34733113	5789068	17379234	20237	14688
SVZ_METH_RNA_rep2	45663517	35311451	7728935	20322215	19735	14014
SVZ_METH_RNA_rep3	47346446	32384177	11414979	19933098	20091	14618
SVZ_METH_RNA_rep4	44302493	33126421	8378398	21869773	19560	13916

## Sheet: RIN for RNA-seq
Sample	RINe
NAc_Sal_RNA_rep1	7.2
NAc_Sal_RNA_rep2	6.7
NAc_Sal_RNA_rep3	6.5
NAc_Sal_RNA_rep4	6.6
NAc_METH_RNA_rep1	7.5
NAc_METH_RNA_rep2	7.7
NAc_METH_RNA_rep3	6.6
NAc_METH_RNA_rep4	7.1
DG_Sal_RNA_rep1	3.8
DG_Sal_RNA_rep2	6.1
DG_Sal_RNA_rep3	6.9
DG_Sal_RNA_rep4	6.8
DG_METH_RNA_rep1	5.9
DG_METH_RNA_rep2	6.8
DG_METH_RNA_rep3	6.6
DG_METH_RNA_rep4	7.6
CA_Sal_RNA_rep1	6.8
CA_Sal_RNA_rep2	7.2
CA_Sal_RNA_rep3	7.2
CA_Sal_RNA_rep4	6
CA_METH_RNA_rep1	6.9
CA_METH_RNA_rep2	3.8
CA_METH_RNA_rep3	6.9
CA_METH_RNA_rep4	6.8
SVZ_Sal_RNA_rep1	7.6
SVZ_Sal_RNA_rep2	7.5
SVZ_Sal_RNA_rep3	7.4
SVZ_Sal_RNA_rep4	6
SVZ_METH_RNA_rep1	7.3
SVZ_METH_RNA_rep2	7.7
SVZ_METH_RNA_rep3	6.9
SVZ_METH_RNA_rep4	7

## Sheet: Quality control of ATA-seq data
	Input reads	Uniquely mapped reads	Non-redundant mapped reads	reads_number_under_peaks	enrichment_score_in_coding_promoter_regions	subsampled_10M_enrichment_score	percentage_of_background_RPKM_larger_than_0.3777	reads_percentage_under_peaks
NAc_Sal_ATAC_rep1	28199046	21315600	19792488	8298346	14.79	22	0.0387	0.2096
NAc_Sal_ATAC_rep2	25224155	18862785	17347573	8872285	18.03	23.03	0.0456	0.2557
NAc_Sal_ATAC_rep3	27194584	22615042	21615419	12290151	15.34	19.15	0.0157	0.2842
NAc_Sal_ATAC_rep4	26618473	22825773	21784986	10149443	13.64	19.17	0.02	0.2329
NAc_METH_ATAC_rep1	22407552	17483951	16246460	9377890	20.05	24.03	0.0284	0.2886
NAc_METH_ATAC_rep2	28709785	21711209	20196314	9042801	14.85	21.06	0.051	0.2238
NAc_METH_ATAC_rep3	24972655	20862987	20013110	9139309	15.2	21.64	0.0438	0.2283
NAc_METH_ATAC_rep4	26393178	22331257	21495531	10048232	13.22	18.65	0.024	0.2337
DG_Sal_ATAC_rep1	26936834	20346350	18888397	8948325	15.27	20.49	0.0327	0.2368
DG_Sal_ATAC_rep2	22783385	17728734	16375899	10415236	21.56	25.43	0.02	0.318
DG_Sal_ATAC_rep3	28994638	23018454	21691289	6586287	9.79	18.37	0.053	0.1518
DG_Sal_ATAC_rep4	28648900	22905830	21989043	10677373	14.03	19.05	0.0132	0.2427
DG_METH_ATAC_rep1	27506295	20339183	18454548	12481707	23.95	29.36	0.0501	0.3381
DG_METH_ATAC_rep2	25464754	19684578	18077553	11810273	21.99	26.33	0.0373	0.3266
DG_METH_ATAC_rep3	22914243	18302951	17603384	7589280	12.39	17.37	0.0317	0.2155
DG_METH_ATAC_rep4	27225164	20156065	15294874	9659452	19.89	26.84	0.0627	0.3157
CA_Sal_ATAC_rep1	29659337	23498565	21703804	13308795	18.91	24.91	0.0141	0.3066
CA_Sal_ATAC_rep2	33209218	26125278	23978922	14379279	19.21	26.55	0.0127	0.2998
CA_Sal_ATAC_rep3	32358759	26762684	25438435	10195094	10.89	17.49	0.0174	0.2003
CA_Sal_ATAC_rep4	40914678	34712963	32941803	18717428	13.68	17.79	0.0067	0.284
CA_METH_ATAC_rep1	30436822	23820916	22117583	11314849	14.66	19.76	0.0212	0.2557
CA_METH_ATAC_rep2	25766209	20113358	18712661	10645931	17.71	23.52	0.0321	0.2844
CA_METH_ATAC_rep3	35926977	30361686	28643212	17389113	16.18	19.92	0.0094	0.3035
CA_METH_ATAC_rep4	39424855	33389583	31830997	18220733	13.62	18.08	0.007	0.2862
SVZ_Sal_ATAC_rep1	33115813	25157661	23293348	7036760	10.9	20.15	0.1094	0.151
SVZ_Sal_ATAC_rep2	31908702	25435744	23753347	8853646	12.2	20	0.0611	0.1863
SVZ_Sal_ATAC_rep3	24453639	19024392	17930579	5072449	9.76	18.26	0.0501	0.1414
SVZ_METH_ATAC_rep1	36052905	27103393	25013677	7120665	8.49	18.24	0.1093	0.1423
SVZ_METH_ATAC_rep2	38560690	28550121	24591998	6360765	8.11	17.82	0.098	0.1293
