# Supplementary material for: Methamphetamine-induced region-specific transcriptomic and epigenetic changes in the brain of male rats
Source: Commun Biol. 2023 Sep 27;6:991. doi: 10.1038/s42003-023-05355-3 (PMC10533900; doi:10.1038/s42003-023-05355-3)
Supplement: Supplementary file 4 — Supplementary Data 2 [file 42003_2023_5355_MOESM4_ESM.xlsx]

## Sheet: RNA_region_sepecific_Gene
Supplementary Data 2. Region-specific genes identified in 4 normal brain regions.
	NAc_specific	DG_specific	CA_speecific	SVZ_specific
Gbx1	1	0	0	0
Synpr	1	0	0	0
Ngfr	1	0	0	0
Syt10	1	0	0	0
Amigo2	1	0	0	0
Ntrk1	1	0	0	0
Celf6	1	0	0	0
Bcl11b	1	0	0	0
Htr3a	1	0	0	0
Tacr1	1	0	0	0
Qpct	1	0	0	0
Oxt	1	0	0	0
Adra2c	1	0	0	0
AABR07005752.1	1	0	0	0
Otof	1	0	0	0
Cpne5	1	0	0	0
Mn1	1	0	0	0
Tmem158	1	0	0	0
RGD1311744	1	0	0	0
Ap1s2	1	0	0	0
Efnb2	1	0	0	0
Gpr165	1	0	0	0
Slc5a7	1	0	0	0
AC097940.1	1	0	0	0
Insrr	1	0	0	0
Scn9a	1	0	0	0
Lhx6	1	0	0	0
Htr1b	1	0	0	0
Shh	1	0	0	0
Prrt4	1	0	0	0
Slc17a8	1	0	0	0
LOC103690149	1	0	0	0
Baiap3	1	0	0	0
Asic1	1	0	0	0
Plppr1	1	0	0	0
Pde8b	1	0	0	0
Alk	1	0	0	0
Ryr1	1	0	0	0
Mctp1	1	0	0	0
Mc4r	1	0	0	0
Tac3	1	0	0	0
AABR07044442.1	1	0	0	0
AABR07047586.1	1	0	0	0
Trpc7	1	0	0	0
Sertad4	1	0	0	0
Pgr15l	1	0	0	0
AABR07070312.1	1	0	0	0
Oprk1	1	0	0	0
Has3	1	0	0	0
Slc10a4	1	0	0	0
Lhfpl1	1	0	0	0
Cdhr1	1	0	0	0
Dysf	1	0	0	0
LOC691995	1	0	0	0
Lhx8	1	0	0	0
Gprin3	1	0	0	0
AABR07040095.1	1	0	0	0
Meis2	1	0	0	0
Rtl9	1	0	0	0
AABR07040887.1	1	0	0	0
Ecel1	1	0	0	0
Zar1	1	0	0	0
Htr1d	1	0	0	0
Stk32a	1	0	0	0
Ngef	1	0	0	0
Slc18a3	1	0	0	0
AABR07020966.1	1	0	0	0
Gpr101	1	0	0	0
Dgkb	1	0	0	0
LOC304725	1	0	0	0
Pnpla1	1	0	0	0
Stk26	1	0	0	0
Ctxn3	1	0	0	0
Htr6	1	0	0	0
Calcr	1	0	0	0
Chat	1	0	0	0
Fndc9	1	0	0	0
Kcnh4	1	0	0	0
Tac1	1	0	0	0
Pdyn	1	0	0	0
AABR07065531.3	1	0	0	0
Kcna5	1	0	0	0
Arpp21	1	0	0	0
Ankrd63	1	0	0	0
Ric8b	1	0	0	0
Ramp1	1	0	0	0
Krt1	1	0	0	0
Gcnt2	1	0	0	0
Lypd1	1	0	0	0
Nkx2-1	1	0	0	0
Syt6	1	0	0	0
Oprm1	1	0	0	0
Galr1	1	0	0	0
Mybpc2	1	0	0	0
Vat1l	1	0	0	0
Ptprv	1	0	0	0
Neu2	1	0	0	0
Slc24a1	1	0	0	0
Chodl	1	0	0	0
Ntn1	1	0	0	0
Gng7	1	0	0	0
Klhl1	1	0	0	0
Nts	1	0	0	0
Cckar	1	0	0	0
Gpr149	1	0	0	0
Crip3	1	0	0	0
AABR07031768.1	1	0	0	0
Slc4a11	1	0	0	0
Klhl13	1	0	0	0
Meox2	1	0	0	0
Pou3f4	1	0	0	0
AABR07060473.1	1	0	0	0
Krt77	1	0	0	0
Slc32a1	1	0	0	0
Rasgrp4	1	0	0	0
Pbx3	1	0	0	0
AABR07066798.1	1	0	0	0
LOC100912028	1	0	0	0
Xkrx	1	0	0	0
Kcnk2	1	0	0	0
AABR07013073.1	1	0	0	0
Arhgap6	1	0	0	0
Mme	1	0	0	0
Gpr52	1	0	0	0
Gpr6	1	0	0	0
Htr4	1	0	0	0
Crabp1	1	0	0	0
AABR07059679.2	1	0	0	0
Avp	1	0	0	0
Brs3	1	0	0	0
Large2	1	0	0	0
Galnt13	1	0	0	0
P2ry1	1	0	0	0
Glp1r	1	0	0	0
Rxrg	1	0	0	0
Prima1	1	0	0	0
Asic4	1	0	0	0
Kcnj2	1	0	0	0
Dlx5	1	0	0	0
Pld5	1	0	0	0
Lrrc10b	1	0	0	0
Rab32	1	0	0	0
Drd2	1	0	0	0
Gpr88	1	0	0	0
Tulp2	1	0	0	0
LOC680227	1	0	0	0
AABR07030647.1	1	0	0	0
Smim35	1	0	0	0
AABR07021666.1	1	0	0	0
Dcdc2c	1	0	0	0
Alpg	1	0	0	0
Cacna2d2	1	0	0	0
Scn11a	1	0	0	0
Rxfp3	1	0	0	0
Stox1	1	0	0	0
Dgkk	1	0	0	0
Fam19a4	1	0	0	0
Gnb3	0	1	0	0
Mpp4	0	1	0	0
Chrna3	0	1	0	0
Neurod4	0	1	0	0
Alox15	0	1	0	0
Stac2	0	1	0	0
Kcnh6	0	1	0	0
Impg2	0	1	0	0
Olr59	0	1	0	0
Cilp	0	1	0	0
Chrnb4	0	1	0	0
RGD1561149	0	1	0	0
Cftr	0	1	0	0
Tshz2	0	1	0	0
Egflam	0	1	0	0
Col8a1	0	1	0	0
Olfm2	0	1	0	0
Rom1	0	1	0	0
Ddc	0	1	0	0
Cyp11b3	0	1	0	0
Dact2	0	1	0	0
Gfra2	0	1	0	0
Hspb1	0	1	0	0
Bmper	0	1	0	0
Dpt	0	1	0	0
Tshz3	0	1	0	0
Arhgap24	0	1	0	0
Ankrd34c	0	1	0	0
Ubap1l	0	1	0	0
Anpep	0	1	0	0
Crb1	0	1	0	0
RGD1565367	0	1	0	0
Fmn1	0	1	0	0
Pla2g5	0	1	0	0
Cbln2	0	1	0	0
Pcdhga1	0	1	0	0
Crh	0	1	0	0
Hs3st2	0	1	0	0
Usp43	0	1	0	0
Satb1	0	1	0	0
AABR07026012.1	0	1	0	0
Col24a1	0	1	0	0
P4ha3	0	1	0	0
Cplx3	0	1	0	0
Postn	0	1	0	0
F2rl1	0	1	0	0
AABR07059563.1	0	1	0	0
Lingo4	0	1	0	0
Ovol2	0	1	0	0
Adra1b	0	1	0	0
Cd34	0	1	0	0
Pah	0	1	0	0
Fap	0	1	0	0
Efna5	0	1	0	0
Arhgef5	0	1	0	0
Nek11	0	1	0	0
Rtbdn	0	1	0	0
Cpg1	0	1	0	0
Lamc2	0	1	0	0
Thbd	0	1	0	0
Samd11	0	1	0	0
Avpr1a	0	1	0	0
Abi3bp	0	1	0	0
Sox7	0	1	0	0
Kctd4	0	0	1	0
Il16	0	0	1	0
Slc16a14	0	0	1	0
Gal3st3	0	0	1	0
Ptk2b	0	0	1	0
AABR07035946.1	0	0	1	0
Cpne4	0	0	1	0
Sipa1l3	0	0	1	0
C1ql2	0	0	1	0
Frzb	0	0	1	0
Cxcr1	0	0	1	0
Mgam	0	0	1	0
Plppr2	0	0	1	0
Nrip3	0	0	1	0
Raver2	0	0	1	0
Grin2a	0	0	1	0
Prkce	0	0	1	0
Cacng8	0	0	1	0
Camk2a	0	0	1	0
Itga4	0	0	1	0
Kctd6	0	0	1	0
Plekhg5	0	0	1	0
Grik4	0	0	1	0
Ak5	0	0	1	0
Nr3c2	0	0	1	0
Fat4	0	0	1	0
Anxa11	0	0	1	0
Ksr1	0	0	1	0
Prkcg	0	0	1	0
Svep1	0	0	1	0
Cst6	0	0	1	0
Dgkg	0	0	1	0
Il6r	0	0	1	0
Iqgap2	0	0	1	0
Fgf13	0	0	1	0
Wnt4	0	0	1	0
Prss22	0	0	1	0
AABR07060341.3	0	0	1	0
Gng2	0	0	1	0
Gnrhr	0	0	1	0
Grhl1	0	0	1	0
Snca	0	0	1	0
Kcng2	0	0	1	0
Prss35	0	0	1	0
Chst9	0	0	1	0
Mical1	0	0	1	0
Olr1462	0	0	1	0
Ghsr	0	0	1	0
Palmd	0	0	1	0
Stum	0	0	1	0
Cpne6	0	0	1	0
Btbd16	0	0	1	0
Gpr22	0	0	1	0
Myom2	0	0	1	0
Tanc1	0	0	1	0
Pcdh19	0	0	1	0
Nptxr	0	0	1	0
AABR07007717.3	0	0	1	0
Nfib	0	0	1	0
Nhlh1	0	0	1	0
AABR07060341.2	0	0	1	0
Camkk1	0	0	1	0
Homer3	0	0	1	0
Nsmf	0	0	1	0
Tmem71	0	0	1	0
Itgbl1	0	0	1	0
AABR07051952.1	0	0	1	0
Smpd5	0	0	1	0
Shisa6	0	0	1	0
Syn2	0	0	1	0
Slc9a2	0	0	1	0
Slc17a7	0	0	1	0
Dusp9	0	0	1	0
Bhlhe22	0	0	1	0
AC126641.1	0	0	1	0
Klhl14	0	0	1	0
Syt17	0	0	1	0
Ngf	0	0	1	0
Cpeb1	0	0	1	0
Scn3b	0	0	1	0
Unc5a	0	0	1	0
Cabp7	0	0	1	0
AABR07034767.1	0	0	1	0
Smpd2	0	0	1	0
D430019H16Rik	0	0	1	0
Krt2	0	0	1	0
Tuba8	0	0	1	0
Cd244	0	0	1	0
Perp	0	0	1	0
Neurod2	0	0	1	0
C1ql3	0	0	1	0
Gzmm	0	0	1	0
Galnt3	0	0	1	0
Slc9a4	0	0	1	0
Clstn2	0	0	1	0
Nptx1	0	0	1	0
Ntng2	0	0	1	0
Icam5	0	0	1	0
Cdk14	0	0	1	0
Tcam1	0	0	1	0
Gfral	0	0	1	0
Prss23	0	0	1	0
Slc2a9	0	0	1	0
Cpne7	0	0	1	0
Mei1	0	0	1	0
Chrna7	0	0	1	0
Slc30a3	0	0	1	0
Mas1	0	0	1	0
Slit1	0	0	1	0
Clmp	0	0	1	0
Dusp6	0	0	1	0
Alox12b	0	0	1	0
Ppm1e	0	0	1	0
Gpr161	0	0	1	0
Rasal1	0	0	1	0
Olfm1	0	0	1	0
Rgs13	0	0	1	0
Jph1	0	0	1	0
Foxo6	0	0	1	0
Hes1	0	0	1	0
Rnf182	0	0	1	0
Prox1	0	0	1	0
Neurod6	0	0	1	0
Nkain3	0	0	1	0
Zbtb18	0	0	1	0
Scube2	0	0	1	0
Nectin1	0	0	1	0
St6galnac5	0	0	1	0
RT1-M6-1	0	0	1	0
Ptgs2	0	0	1	0
Nrp1	0	0	1	0
Htr1a	0	0	1	0
Unc5d	0	0	1	0
AABR07007642.1	0	0	1	0
Adra1d	0	0	1	0
Lhx9	0	0	1	0
Ryr2	0	0	1	0
Rspo2	0	0	1	0
Ppia	0	0	1	0
Rasl10a	0	0	1	0
Trpc6	0	0	1	0
Gpc4	0	0	1	0
Phlda2	0	0	1	0
RGD1306556	0	0	1	0
Dlgap1	0	0	1	0
AABR07063829.2	0	0	1	0
Ikzf3	0	0	1	0
Tnfrsf25	0	0	1	0
Sez6l	0	0	1	0
Fam241a	0	0	1	0
AABR07032338.1	0	0	1	0
Tmem74	0	0	1	0
Met	0	0	1	0
LOC103690141	0	0	1	0
Emx2	0	0	1	0
Sstr3	0	0	1	0
AABR07058412.1	0	0	1	0
AABR07004881.1	0	0	1	0
Nrn1	0	0	1	0
Piezo2	0	0	1	0
Pkib	0	0	1	0
Mical2	0	0	1	0
AABR07017901.1	0	0	1	0
Ly6e	0	0	1	0
Crym	0	0	1	0
Palm3	0	0	1	0
Prdm8	0	0	1	0
Kcnt2	0	0	1	0
Erich5	0	0	1	0
Lhx2	0	0	1	0
AABR07048653.1	0	0	1	0
Srl	0	0	1	0
Cilp2	0	0	1	0
Gabra5	0	0	1	0
Lsm11	0	0	1	0
Ddit4l	0	0	1	0
Tnfaip8l3	0	0	1	0
Tspan17	0	0	1	0
RT1-M6-2	0	0	1	0
Cps1	0	0	1	0
Nkx3-1	0	0	1	0
Dnajb13	0	0	1	0
Mal2	0	0	1	0
Vgll3	0	0	1	0
Lrrc31	0	0	1	0
Nr4a3	0	0	1	0
Chrm5	0	0	1	0
Plcxd2	0	0	1	0
Odf3l1	0	0	1	0
Galnt9	0	0	1	0
Arhgap8	0	0	1	0
Dnah9	0	0	1	0
Hapln4	0	0	1	0
Npy2r	0	0	1	0
Ptpru	0	0	1	0
Rcn3	0	0	1	0
Chst8	0	0	1	0
Galnt5	0	0	1	0
Gabbr2	0	0	1	0
AABR07027407.1	0	0	1	0
Kcnj6	0	0	1	0
Clec1a	0	0	1	0
Matn2	0	0	1	0
Pnck	0	0	1	0
Dkk3	0	0	1	0
AABR07019254.2	0	0	1	0
Wnt3a	0	0	1	0
Hsd17b13	0	0	1	0
Tspan18	0	0	1	0
Plau	0	0	1	0
Opcml	0	0	1	0
Mx1	0	0	1	0
Emx1	0	0	1	0
RGD1562726	0	0	1	0
Serinc2	0	0	1	0
Clgn	0	0	1	0
Inhbb	0	0	1	0
Rtn4r	0	0	1	0
Adcy1	0	0	1	0
Ttc22	0	0	1	0
Bdnf	0	0	1	0
Wnt16	0	0	1	0
Klk8	0	0	1	0
Kit	0	0	1	0
LOC108348108	0	0	1	0
Nwd2	0	0	1	0
Popdc3	0	0	1	0
Osr1	0	0	1	0
Fxyd7	0	0	1	0
Selenov	0	0	1	0
LOC102555023	0	0	1	0
Ddo	0	0	1	0
Trpc5	0	0	1	0
Nrp2	0	0	1	0
Tdrd5	0	0	1	0
Medag	0	0	1	0
Ube2ql1	0	0	1	0
Scube1	0	0	1	0
Rnf39	0	0	1	0
Gstm6	0	0	1	0
Dnah8	0	0	1	0
Npb	0	0	1	0
Rtn4rl2	0	0	1	0
Plekha2	0	0	1	0
Ltbp2	0	0	1	0
Nectin4	0	0	1	0
Klf10	0	0	1	0
Sstr4	0	0	1	0
Neurog2	0	0	1	0
Nr2f1	0	0	1	0
Meltf	0	0	1	0
Cck	0	0	1	0
Gna14	0	0	1	0
Grm6	0	0	1	0
Zap70	0	0	1	0
AABR07040953.1	0	0	1	0
Tp53i11	0	0	1	0
Pkd1l3	0	0	1	0
Lingo1	0	0	1	0
Cnih3	0	0	1	0
AABR07071765.1	0	0	1	0
Nov	0	0	1	0
AABR07017624.2	0	0	1	0
Ntf3	0	0	1	0
Tgfb3	0	0	1	0
Tcf15	0	0	1	0
Nrgn	0	0	1	0
B3galt2	0	0	1	0
Neurod1	0	0	1	0
Atp8b3	0	0	1	0
AABR07057997.1	0	0	1	0
Htr5b	0	0	1	0
Cemip	0	0	1	0
Spc25	0	0	1	0
Bmp3	0	0	1	0
Sertm1	0	0	1	0
AABR07004232.2	0	0	1	0
AABR07006160.1	0	0	1	0
Rspo3	0	0	1	0
Chrd	0	0	1	0
Hpgd	0	0	1	0
Zfpm2	0	0	1	0
LOC103694210	0	0	1	0
Chrm3	0	0	1	0
Mst1r	0	0	1	0
Smco4	0	0	1	0
Nr2f2	0	0	1	0
AABR07049085.1	0	0	1	0
Stx1a	0	0	1	0
Slc38a4	0	0	1	0
Serpini1	0	0	1	0
Tmem114	0	0	1	0
Zbtb16	0	0	1	0
Itga11	0	0	1	0
Itprid1	0	0	1	0
Cd109	0	0	1	0
Prss12	0	0	1	0
Vxn	0	0	1	0
Twist1	0	0	1	0
Wnt2	0	0	1	0
AABR07006089.1	0	0	1	0
AABR07044001.4	0	0	1	0
Nppc	0	0	1	0
Kcnj3	0	0	1	0
Gmnc	0	0	1	0
Spn	0	0	1	0
Alkal2	0	0	1	0
Tmem178a	0	0	1	0
Prr32	0	0	1	0
Ush1g	0	0	1	0
AABR07011697.1	0	0	1	0
Gabrr2	0	0	1	0
Plac9	0	0	1	0
Tekt5	0	0	1	0
Wnt9a	0	0	1	0
Hgf	0	0	1	0
Ndst4	0	0	1	0
Ptpn3	0	0	1	0
Trpc4	0	0	1	0
Fosl2	0	0	1	0
Kcnk12	0	0	1	0
Chrna2	0	0	1	0
Otx1	0	0	1	0
Trim54	0	0	1	0
Dusp5	0	0	1	0
Col6a1	0	0	1	0
Calhm2	0	0	1	0
Grap2	0	0	1	0
Tmem200a	0	0	1	0
Nppa	0	0	1	0
AABR07070518.1	0	0	1	0
Grem1	0	0	1	0
Kcns1	0	0	1	0
Mfsd4a	0	0	1	0
Ptx3	0	0	1	0
Nnmt	0	0	1	0
Sidt1	0	0	1	0
Lyzl4	0	0	1	0
AABR07040959.1	0	0	1	0
Adamts18	0	0	1	0
Mpped1	0	0	1	0
AABR07021220.1	0	0	1	0
AABR07015040.1	0	0	1	0
Fezf2	0	0	1	0
Bhlhe23	0	0	1	0
Slco2a1	0	0	1	0
Pde1a	0	0	1	0
Rspo1	0	0	1	0
Npas1	0	0	1	0
Dnah12	0	0	0	1
Grid2ip	0	0	0	1
Fhad1	0	0	0	1
Prkcd	0	0	0	1
T2	0	0	0	1
RGD1562029	0	0	0	1
Tceal3	0	0	0	1
Bbox1	0	0	0	1
Spag17	0	0	0	1
Dnah7	0	0	0	1
Sp8	0	0	0	1
Ak7	0	0	0	1
P2rx6	0	0	0	1
Ppp1r32	0	0	0	1
Cfap100	0	0	0	1
Ccdc78	0	0	0	1
Spa17	0	0	0	1
Drc7	0	0	0	1
Armc4	0	0	0	1
Rp1	0	0	0	1
AABR07005597.1	0	0	0	1
Ak9	0	0	0	1
Tmem212	0	0	0	1
AABR07005985.1	0	0	0	1
Dlec1	0	0	0	1
Dnah1	0	0	0	1
LOC690276	0	0	0	1
LOC680875	0	0	0	1
Mlf1	0	0	0	1
Tspan11	0	0	0	1
Cfap206	0	0	0	1
Gm25994	0	0	0	1
Ttc29	0	0	0	1
AABR07005983.1	0	0	0	1
Ccdc114	0	0	0	1
Wdr63	0	0	0	1
Synpo2	0	0	0	1
Vangl1	0	0	0	1
Tekt2	0	0	0	1
AC128059.1	0	0	0	1
Ccdc190	0	0	0	1
Efhb	0	0	0	1
AABR07005593.1	0	0	0	1
AABR07068007.2	0	0	0	1
Cfap65	0	0	0	1
Dnah6	0	0	0	1
LOC108351482	0	0	0	1
AABR07007000.1	0	0	0	1
Hmgb2	0	0	0	1
Lca5l	0	0	0	1
Cfap44	0	0	0	1
AABR07045400.1	0	0	0	1
Ccdc153	0	0	0	1
Prc1	0	0	0	1
AC128059.4	0	0	0	1
RGD1564149	0	0	0	1
Cfap57	0	0	0	1
Dnai1	0	0	0	1
LOC684773	0	0	0	1
Kcnk16	0	0	0	1
Tekt1	0	0	0	1
AABR07045403.1	0	0	0	1
Iqcg	0	0	0	1
Odf3b	0	0	0	1
Ccdc40	0	0	0	1
Mns1	0	0	0	1
LOC102554658	0	0	0	1
AABR07071287.1	0	0	0	1
Cfap43	0	0	0	1
Tbxt	0	0	0	1
Ttll9	0	0	0	1
Ttc21a	0	0	0	1
Dnah11	0	0	0	1
Ankrd66	0	0	0	1
Armc3	0	0	0	1
Dynlrb2	0	0	0	1
Zic1	0	0	0	1
Cfap99	0	0	0	1
AABR07065353.1	0	0	0	1
Hist1h1c	0	0	0	1
Slc18a2	0	0	0	1
Casc1	0	0	0	1
Rgs3	0	0	0	1
LOC108352861	0	0	0	1
Lrriq4	0	0	0	1
Ect2l	0	0	0	1
Dcdc5	0	0	0	1
Col22a1	0	0	0	1
Tcf7l2	0	0	0	1
Tnc	0	0	0	1
Cfap221	0	0	0	1
Lef1	0	0	0	1
Morn3	0	0	0	1
Slc44a4	0	0	0	1
Saxo2	0	0	0	1
Capsl	0	0	0	1
Erich2	0	0	0	1
Hist2h3c2	0	0	0	1
Gadd45g	0	0	0	1
Rgs22	0	0	0	1
Ccdc146	0	0	0	1
Ttll6	0	0	0	1
Lrrc34	0	0	0	1
Dnali1	0	0	0	1
Dnaaf3	0	0	0	1
LOC502684	0	0	0	1
Akap14	0	0	0	1
AC116220.1	0	0	0	1
Zic4	0	0	0	1
Wdr49	0	0	0	1
AABR07067728.1	0	0	0	1
Dnah5	0	0	0	1
Alpk2	0	0	0	1
Ttll10	0	0	0	1
Dlx2	0	0	0	1
AABR07020879.1	0	0	0	1
Shox2	0	0	0	1
AC097129.1	0	0	0	1
Gabrd	0	0	0	1
AABR07056633.1	0	0	0	1
Hist1h2ac	0	0	0	1
Aldh1a7	0	0	0	1
Dact1	0	0	0	1
LOC499240	0	0	0	1
Mob3b	0	0	0	1
Col9a3	0	0	0	1
Dpy19l2	0	0	0	1
Hist1h2ah	0	0	0	1
Rgs16	0	0	0	1
Pik3c2g	0	0	0	1
Mr1	0	0	0	1
Hist1h1d	0	0	0	1
LOC103690190	0	0	0	1
Gpc3	0	0	0	1
Wnt9b	0	0	0	1
Ribc1	0	0	0	1
Lrrc71	0	0	0	1
AABR07014855.1	0	0	0	1
LOC100362751	0	0	0	1
Krt8	0	0	0	1
Ccdc151	0	0	0	1
AABR07030901.1	0	0	0	1
Wdr38	0	0	0	1
Cdca7	0	0	0	1
Spp1	0	0	0	1
Sfrp2	0	0	0	1
Cdhr3	0	0	0	1
Fam216b	0	0	0	1
Tekt3	0	0	0	1
Hist1h1a	0	0	0	1
Tcte1	0	0	0	1
Daw1	0	0	0	1
Cfap126	0	0	0	1
Prr29	0	0	0	1
Rsph1	0	0	0	1
Hist1h3a	0	0	0	1
Nek5	0	0	0	1
Fam183a	0	0	0	1
Spata18	0	0	0	1
LOC108352650	0	0	0	1
AABR07030823.1	0	0	0	1
Aurkb	0	0	0	1
Tppp3	0	0	0	1
LOC680885	0	0	0	1
Bard1	0	0	0	1
Adgb	0	0	0	1
Prss56	0	0	0	1
Lrguk	0	0	0	1
Cenpf	0	0	0	1
LOC100361018	0	0	0	1
Spag8	0	0	0	1
Myb	0	0	0	1
RGD1310587	0	0	0	1
Mki67	0	0	0	1
Lrrc9	0	0	0	1
Rhd	0	0	0	1
Spaca9	0	0	0	1
Dnai2	0	0	0	1
LOC100912380	0	0	0	1
Hist2h2aa3	0	0	0	1
Lrrc51	0	0	0	1
Parp2	0	0	0	1
Fibin	0	0	0	1
Ppp1r14a	0	0	0	1
Cfap45	0	0	0	1
Eno4	0	0	0	1
Rfx8	0	0	0	1
Hist1h1b	0	0	0	1
Stk33	0	0	0	1
AABR07054362.1	0	0	0	1
Myo7a	0	0	0	1
Vwa3b	0	0	0	1
Hcrt	0	0	0	1
RGD1560341	0	0	0	1
Ccna2	0	0	0	1
RGD1565611	0	0	0	1
Prlhr	0	0	0	1
Trpm6	0	0	0	1
Ssc4d	0	0	0	1
Zic3	0	0	0	1
Wdr93	0	0	0	1
Sgcg	0	0	0	1
Casq2	0	0	0	1
Kifc1	0	0	0	1
LOC688801	0	0	0	1
Mrvi1	0	0	0	1
AABR07005535.1	0	0	0	1
Mcm3	0	0	0	1
Cidea	0	0	0	1
AABR07060833.1	0	0	0	1
Krt80	0	0	0	1
Nuf2	0	0	0	1
Crip1	0	0	0	1
Deptor	0	0	0	1
Ccdc170	0	0	0	1
Kif11	0	0	0	1
Id4	0	0	0	1
Hydin	0	0	0	1
Ccdc81	0	0	0	1
Top2a	0	0	0	1
Cfap73	0	0	0	1
Hist1h2bk	0	0	0	1
Cyp39a1	0	0	0	1
Ccdc24	0	0	0	1
Ezh2	0	0	0	1
Scn7a	0	0	0	1
Cacng5	0	0	0	1
Rab37	0	0	0	1
Pcp4	0	0	0	1
LOC100364835	0	0	0	1
Ccdc88c	0	0	0	1
LOC688553	0	0	0	1
Hist1h3b	0	0	0	1
Mroh2a	0	0	0	1
Pdp1	0	0	0	1
Npas4	0	0	0	1
Tsnaxip1	0	0	0	1
Draxin	0	0	0	1
LOC100912163	0	0	0	1
Tekt4	0	0	0	1
Sdc1	0	0	0	1
Spta1	0	0	0	1
Wnt5a	0	0	0	1
LOC100910554	0	0	0	1
Kif23	0	0	0	1
AABR07015081.1	0	0	0	1
Pygl	0	0	0	1
Tp73	0	0	0	1
Cdc6	0	0	0	1
Etfbkmt	0	0	0	1
Caps2	0	0	0	1
Gins3	0	0	0	1
AABR07026317.1	0	0	0	1
Pctp	0	0	0	1
Spata17	0	0	0	1
RF02151	0	0	0	1
Kif20a	0	0	0	1
Rcsd1	0	0	0	1
Zic2	0	0	0	1
Rsph14	0	0	0	1
Espl1	0	0	0	1
Dnah2	0	0	0	1
Myo3a	0	0	0	1
Hdc	0	0	0	1
RGD1306233	0	0	0	1
Lrrc74b	0	0	0	1
Enpp3	0	0	0	1
Fzd5	0	0	0	1
Nusap1	0	0	0	1
Rrm2	0	0	0	1
C1qtnf9	0	0	0	1
Vim	0	0	0	1
Smoc2	0	0	0	1
AABR07068304.1	0	0	0	1
Ankub1	0	0	0	1
Cdc20	0	0	0	1
Mapk15	0	0	0	1
Fam161a	0	0	0	1
Lhb	0	0	0	1
Mcm10	0	0	0	1
Fam110d	0	0	0	1
Fbxl13	0	0	0	1
Thbs4	0	0	0	1
Cfap77	0	0	0	1
RT1-Bb	0	0	0	1
Ppp1r17	0	0	0	1
Nkx6-2	0	0	0	1
Sec14l5	0	0	0	1
Trpc3	0	0	0	1
Cdt1	0	0	0	1
Ubxn10	0	0	0	1
Birc5	0	0	0	1
Cdr2	0	0	0	1
Spata24	0	0	0	1
Katnal2	0	0	0	1
Nsl1	0	0	0	1
Spef2	0	0	0	1
Sgo2	0	0	0	1
Ccdc33	0	0	0	1
Usp9y	0	0	0	1
Gbp6	0	0	0	1
Tead2	0	0	0	1
Ust	0	0	0	1
Col9a1	0	0	0	1
LOC100909750	0	0	0	1
AABR07071659.2	0	0	0	1
Ccdc173	0	0	0	1
Adgrv1	0	0	0	1
Hjurp	0	0	0	1
Kcnk13	0	0	0	1
AC103535.1	0	0	0	1
Tnip2	0	0	0	1
Adamts7	0	0	0	1
Anxa1	0	0	0	1
AC130035.1	0	0	0	1
Dnaaf1	0	0	0	1
Ckap2l	0	0	0	1
Morn5	0	0	0	1
AABR07022098.1	0	0	0	1
Fzd6	0	0	0	1
Ncapg	0	0	0	1
Mms22l	0	0	0	1
Kif22	0	0	0	1
Ccdc60	0	0	0	1
Mnd1	0	0	0	1
Pifo	0	0	0	1
Spata31d1	0	0	0	1
Klhl30	0	0	0	1
RGD1564308	0	0	0	1
Tnni3	0	0	0	1
Pih1d3	0	0	0	1
Adra2b	0	0	0	1
Cass4	0	0	0	1
Birc7	0	0	0	1
RGD1560242	0	0	0	1
Ndc80	0	0	0	1
Dlgap5	0	0	0	1
Patj	0	0	0	1
Cfap161	0	0	0	1
C1qtnf12	0	0	0	1
Card14	0	0	0	1
Tbx19	0	0	0	1
Tctex1d1	0	0	0	1
Wnt3	0	0	0	1
Irx1	0	0	0	1
Ect2	0	0	0	1
Slitrk6	0	0	0	1
Mx2	0	0	0	1
Fsip1	0	0	0	1
Cfap157	0	0	0	1
Atp8b5p	0	0	0	1
Kcnj13	0	0	0	1
Folr1	0	0	0	1
Tnnt1	0	0	0	1
Hcn4	0	0	0	1
Ptpn20	0	0	0	1
Faim	0	0	0	1
Mctp2	0	0	0	1
Stoml3	0	0	0	1
Fam222a	0	0	0	1
RGD1311251	0	0	0	1
Itga2	0	0	0	1
LOC100910882	0	0	0	1
Zfp36l2	0	0	0	1
Trh	0	0	0	1
Gpr153	0	0	0	1
Stpg4	0	0	0	1
Frem2	0	0	0	1
Cited4	0	0	0	1
Strn	0	0	0	1
Osgin1	0	0	0	1
Iqch	0	0	0	1
Prdm12	0	0	0	1
AC108572.3	0	0	0	1
Ttc25	0	0	0	1
Arhgef39	0	0	0	1
Chrnb3	0	0	0	1
Tnfrsf9	0	0	0	1
LOC108348172	0	0	0	1
Zfp474	0	0	0	1
Ccdc187	0	0	0	1
Agbl2	0	0	0	1
Uchl3	0	0	0	1
Ropn1l	0	0	0	1
Mak	0	0	0	1
LOC681355	0	0	0	1
Als2cr12	0	0	0	1
Dscc1	0	0	0	1
AABR07024637.1	0	0	0	1
AC128207.2	0	0	0	1
Ano1	0	0	0	1
AABR07021946.1	0	0	0	1
Mfrp	0	0	0	1
Lrrc18	0	0	0	1
AABR07026539.1	0	0	0	1
AC125248.1	0	0	0	1
Fos	0	0	0	1
S100a11	0	0	0	1
Zim1	0	0	0	1
Tpd52l1	0	0	0	1
Polq	0	0	0	1
Clic6	0	0	0	1
Grm4	0	0	0	1
Nox4	0	0	0	1
Tmem30b	0	0	0	1
Wnt2b	0	0	0	1
Lbhd2	0	0	0	1
Nexn	0	0	0	1
Prrg4	0	0	0	1
Krt75	0	0	0	1
Cfd	0	0	0	1
AC135645.1	0	0	0	1
Spag6l	0	0	0	1
Bmp8a	0	0	0	1
AABR07045485.1	0	0	0	1
Slc16a10	0	0	0	1
Mpzl2	0	0	0	1
Lamb3	0	0	0	1
Myh6	0	0	0	1
Igfbpl1	0	0	0	1
Itgb6	0	0	0	1
Slc22a3	0	0	0	1
MGC94891	0	0	0	1
Adamts16	0	0	0	1
Agmat	0	0	0	1
Mir207	0	0	0	1

## Sheet: ATAC_region_specific_OCRs
Supplementary Data 2. Region-specific open chromatin regions (OCRs) identified in 4 normal brain regions.
	NAc_specific	DG_specific	CA_speecific	SVZ_specific
chr6,28072762,28073512	1	0	0	0
chr14,106019036,106019906	1	0	0	0
chr2,104383368,104384115	1	0	0	0
chr1,270252679,270253638	1	0	0	0
chr13,60313051,60313604	1	0	0	0
chr2,157899762,157900692	1	0	0	0
chr3,12295139,12295718	1	0	0	0
chr9,94730193,94731185	1	0	0	0
chr16,39599366,39600148	1	0	0	0
chr13,109370370,109371024	1	0	0	0
chr14,33094761,33095287	1	0	0	0
chr11,69767092,69767473	1	0	0	0
chr9,114358464,114359239	1	0	0	0
chr17,28137357,28137958	1	0	0	0
chr5,77114392,77114879	1	0	0	0
chr7,104872845,104873462	1	0	0	0
chr14,104314452,104315142	1	0	0	0
chr17,78019005,78020085	1	0	0	0
chr4,50112368,50112946	1	0	0	0
chr8,994683,995513	1	0	0	0
chr15,25025722,25026542	1	0	0	0
chr11,31581116,31581983	1	0	0	0
chr5,85074512,85075259	1	0	0	0
chr9,111970919,111971819	1	0	0	0
chr20,36488015,36488564	1	0	0	0
chr8,82462922,82463405	1	0	0	0
chr14,57521447,57522058	1	0	0	0
chr5,50694262,50694653	1	0	0	0
chr5,103511886,103512397	1	0	0	0
chr8,40036917,40038540	1	0	0	0
chr16,14356367,14357294	1	0	0	0
chr20,19531182,19531824	1	0	0	0
chr2,137548150,137548846	1	0	0	0
chr19,22375524,22376252	1	0	0	0
chr1,279949686,279950208	1	0	0	0
chr4,120656450,120657240	1	0	0	0
chr11,64391926,64393230	1	0	0	0
chr10,89585110,89585807	1	0	0	0
chr16,47486902,47487881	1	0	0	0
chr11,51816537,51817127	1	0	0	0
chr14,11787635,11788274	1	0	0	0
chr6,39054621,39055272	1	0	0	0
chr13,53282539,53283196	1	0	0	0
chr19,941545,942188	1	0	0	0
chr12,24032953,24033915	1	0	0	0
chr18,28331507,28331977	1	0	0	0
chr14,19910662,19911567	1	0	0	0
chr2,241470126,241470851	1	0	0	0
chr9,62477254,62477985	1	0	0	0
chr7,94730081,94730528	1	0	0	0
chr8,104589976,104590580	1	0	0	0
chr10,5247105,5247756	1	0	0	0
chr8,131751669,131752456	1	0	0	0
chr12,9740141,9740881	1	0	0	0
chr7,70901444,70901909	1	0	0	0
chr8,18672229,18672905	1	0	0	0
chr1,212351547,212352388	1	0	0	0
chr7,38998786,38999646	1	0	0	0
chr1,4683946,4684841	1	0	0	0
chr18,3250951,3251425	1	0	0	0
chr5,46708339,46709182	1	0	0	0
chr14,85666383,85666801	1	0	0	0
chr3,64012662,64013210	1	0	0	0
chr7,79019117,79019795	1	0	0	0
chr18,81770511,81771202	1	0	0	0
chr3,92563312,92563777	1	0	0	0
chr2,265217707,265218699	1	0	0	0
chr1,243075916,243076534	1	0	0	0
chr7,136591833,136592424	1	0	0	0
chr4,120517289,120517898	1	0	0	0
chr8,16881542,16882591	1	0	0	0
chr14,70006995,70007946	1	0	0	0
chr9,79643767,79644475	1	0	0	0
chr7,77741858,77742242	1	0	0	0
chr4,119808625,119809674	1	0	0	0
chrX,99152135,99152670	1	0	0	0
chr14,108727870,108728619	1	0	0	0
chr2,95321166,95321545	1	0	0	0
chr16,50477321,50477830	1	0	0	0
chr2,52377422,52378098	1	0	0	0
chr4,65758599,65759456	1	0	0	0
chr2,227952479,227953942	1	0	0	0
chr18,23039435,23039905	1	0	0	0
chr1,3304612,3305398	1	0	0	0
chrX,159800133,159800952	1	0	0	0
chr1,241436407,241437354	1	0	0	0
chr11,77943478,77943973	1	0	0	0
chr2,14716423,14717130	1	0	0	0
chr18,59567584,59568284	1	0	0	0
chr4,144672953,144673612	1	0	0	0
chr7,26782060,26782931	1	0	0	0
chr16,11398845,11399727	1	0	0	0
chr3,163428460,163428935	1	0	0	0
chr4,108512912,108513496	1	0	0	0
chr3,69657131,69658081	1	0	0	0
chr13,74228709,74229535	1	0	0	0
chr15,52065303,52065857	1	0	0	0
chr5,45789514,45790010	1	0	0	0
chr1,139931335,139932066	1	0	0	0
chr1,73771027,73771592	1	0	0	0
chr2,208159749,208160506	1	0	0	0
chr14,14266614,14267043	1	0	0	0
chr8,94436865,94437671	1	0	0	0
chr2,52248581,52249070	1	0	0	0
chr17,12960495,12961610	1	0	0	0
chr2,211128973,211129618	1	0	0	0
chr10,58876808,58877354	1	0	0	0
chr9,68323576,68324273	1	0	0	0
chr9,93594980,93595434	1	0	0	0
chr7,70609396,70609853	1	0	0	0
chr17,21199464,21199942	1	0	0	0
chr20,26353108,26353969	1	0	0	0
chr2,177851259,177851984	1	0	0	0
chrX,32244106,32244665	1	0	0	0
chr7,71667901,71668396	1	0	0	0
chr6,65675712,65676534	1	0	0	0
chr7,46595734,46596584	1	0	0	0
chr8,12906272,12906827	1	0	0	0
chr12,47970541,47971119	1	0	0	0
chr18,57774043,57774862	1	0	0	0
chr2,225715526,225715953	1	0	0	0
chr6,126980542,126981545	1	0	0	0
chr9,59625104,59625940	1	0	0	0
chr18,24986580,24987408	1	0	0	0
chr6,37276496,37277216	1	0	0	0
chr8,15250210,15250695	1	0	0	0
chr14,26665884,26666238	1	0	0	0
chr7,125901951,125902440	1	0	0	0
chr8,130146389,130146794	1	0	0	0
chr2,100025668,100027302	1	0	0	0
chr20,42315004,42315758	1	0	0	0
chr14,9355853,9356638	1	0	0	0
chr1,275762774,275763169	1	0	0	0
chr13,113385586,113385952	1	0	0	0
chr16,11289640,11290236	1	0	0	0
chr16,78702822,78703395	1	0	0	0
chr7,39163064,39164032	1	0	0	0
chr17,72996705,72997257	1	0	0	0
chr2,42462413,42463464	1	0	0	0
chr13,48611348,48611620	1	0	0	0
chr10,21983432,21983950	1	0	0	0
chr3,32046340,32047057	1	0	0	0
chr17,86472110,86472447	1	0	0	0
chr18,50382446,50382870	1	0	0	0
chr5,127124030,127124671	1	0	0	0
chr10,16865469,16866057	1	0	0	0
chr8,64489380,64489871	1	0	0	0
chr11,31682045,31682471	1	0	0	0
chr10,66475453,66476151	1	0	0	0
chr5,30215318,30215928	1	0	0	0
chr16,20760718,20761144	1	0	0	0
chr16,26651898,26652395	1	0	0	0
chr16,7170064,7170757	1	0	0	0
chr10,31312067,31312878	1	0	0	0
chr15,13264873,13265814	1	0	0	0
chr3,110495149,110495883	1	0	0	0
chr6,95290280,95290727	1	0	0	0
chr1,79906849,79907195	1	0	0	0
chr1,35001195,35001759	1	0	0	0
chr4,131361443,131362181	1	0	0	0
chr7,75872066,75873043	1	0	0	0
chr3,81572591,81573151	1	0	0	0
chr14,37239752,37240357	1	0	0	0
chr2,180682220,180682813	1	0	0	0
chr13,42986785,42987242	1	0	0	0
chr14,60929863,60930576	1	0	0	0
chr14,75342354,75343088	1	0	0	0
chr13,15258106,15258580	1	0	0	0
chr14,14629675,14630404	1	0	0	0
chr15,104227520,104228638	1	0	0	0
chr7,83896216,83896780	1	0	0	0
chr4,48466756,48467548	1	0	0	0
chr14,77462715,77463538	1	0	0	0
chr5,64912425,64912882	1	0	0	0
chr9,47035653,47036313	1	0	0	0
chr6,71912097,71913169	1	0	0	0
chr10,65533324,65534088	1	0	0	0
chr14,92586654,92587509	1	0	0	0
chr3,86570285,86570816	1	0	0	0
chr10,99534915,99535571	1	0	0	0
chr14,56969880,56970539	1	0	0	0
chr18,6491705,6492366	1	0	0	0
chr5,70028036,70029057	1	0	0	0
chr14,81736445,81737011	1	0	0	0
chr2,139587051,139587674	1	0	0	0
chr9,65185520,65186111	1	0	0	0
chr1,198781248,198781766	1	0	0	0
chr1,255792820,255793262	1	0	0	0
chr10,85333588,85334057	1	0	0	0
chr1,273509763,273510594	1	0	0	0
chr14,110787703,110788023	1	0	0	0
chr8,45276510,45277150	1	0	0	0
chr12,47413338,47414038	1	0	0	0
chr2,22637737,22638757	1	0	0	0
chr12,33208386,33209101	1	0	0	0
chr12,29377786,29378226	1	0	0	0
chr18,62921116,62921513	1	0	0	0
chr4,118997198,118997798	1	0	0	0
chr4,14367429,14367969	1	0	0	0
chr15,60723872,60724363	1	0	0	0
chr3,79284415,79284884	1	0	0	0
chr7,112266476,112267286	1	0	0	0
chr8,80595261,80595705	1	0	0	0
chr15,87704125,87704692	1	0	0	0
chr7,71959427,71959872	1	0	0	0
chr12,52131399,52131830	1	0	0	0
chr18,39900000,39900553	1	0	0	0
chr5,122732731,122733162	1	0	0	0
chr17,52472474,52473203	1	0	0	0
chr9,13859356,13859903	1	0	0	0
chr5,64300237,64300883	1	0	0	0
chr15,60116140,60116578	1	0	0	0
chr5,74125933,74126537	1	0	0	0
chr14,13831064,13832820	1	0	0	0
chr18,53957947,53958663	1	0	0	0
chr18,70133537,70134255	1	0	0	0
chrX,112097838,112098460	1	0	0	0
chr5,2616709,2617487	1	0	0	0
chr15,33070322,33070734	1	0	0	0
chr4,140332419,140333054	1	0	0	0
chr5,74740047,74740663	1	0	0	0
chr17,23522507,23522895	1	0	0	0
chr6,58521749,58522446	1	0	0	0
chr6,123940795,123941325	1	0	0	0
chr6,3361071,3361697	1	0	0	0
chr10,76243402,76244275	1	0	0	0
chr15,82622710,82623134	1	0	0	0
chr12,28791817,28792841	1	0	0	0
chr2,235623613,235624560	1	0	0	0
chr14,60934049,60934630	1	0	0	0
chr9,771328,772582	1	0	0	0
chr15,50378995,50379355	1	0	0	0
chr5,152856937,152857953	1	0	0	0
chr2,24420099,24420628	1	0	0	0
chr4,71372605,71373061	1	0	0	0
chr11,69436893,69437375	1	0	0	0
chr10,2942628,2943136	1	0	0	0
chr6,4075764,4076129	1	0	0	0
chr10,36441776,36442659	1	0	0	0
chr15,43773864,43774348	1	0	0	0
chr2,238883007,238883614	1	0	0	0
chr7,30920275,30920905	1	0	0	0
chr5,112279744,112280514	1	0	0	0
chr2,94411106,94411858	1	0	0	0
chr4,44674449,44675223	1	0	0	0
chr18,68638116,68638663	1	0	0	0
chr2,219414931,219415504	1	0	0	0
chr2,80918071,80918514	1	0	0	0
chr14,41824848,41825546	1	0	0	0
chr8,1852471,1853291	1	0	0	0
chr13,82426764,82427356	1	0	0	0
chr2,125790739,125791130	1	0	0	0
chr4,180602315,180603270	1	0	0	0
chr5,8040158,8041033	1	0	0	0
chr3,131663714,131664558	1	0	0	0
chr14,40547612,40548256	1	0	0	0
chr2,170948933,170949405	1	0	0	0
chrX,159640095,159640662	1	0	0	0
chr9,37448422,37448876	1	0	0	0
chr3,45226232,45226899	1	0	0	0
chr4,39765498,39766362	1	0	0	0
chrX,44126062,44126894	1	0	0	0
chr13,77414781,77415482	1	0	0	0
chr3,175140250,175140880	1	0	0	0
chr9,40931686,40932136	1	0	0	0
chr12,11976675,11977378	1	0	0	0
chr6,28524636,28525583	1	0	0	0
chr15,1045685,1046214	1	0	0	0
chr18,54116916,54117452	1	0	0	0
chr15,59841189,59841616	1	0	0	0
chr6,28493551,28494662	1	0	0	0
chr8,24880261,24880779	1	0	0	0
chr5,115561754,115562503	1	0	0	0
chr7,41461594,41462393	1	0	0	0
chr20,1099152,1099649	1	0	0	0
chr7,104657936,104658247	1	0	0	0
chr14,33594633,33595065	1	0	0	0
chr17,70561377,70562244	1	0	0	0
chr12,44072547,44073255	1	0	0	0
chr2,95324880,95325297	1	0	0	0
chr15,36897086,36898002	1	0	0	0
chr5,40617004,40617698	1	0	0	0
chr6,137689673,137690278	1	0	0	0
chr1,273607239,273608000	1	0	0	0
chr17,88259878,88260626	1	0	0	0
chr14,73630784,73631263	1	0	0	0
chr8,12293056,12293523	1	0	0	0
chr2,221093869,221094489	1	0	0	0
chr15,86693977,86694461	1	0	0	0
chr5,95539692,95540438	1	0	0	0
chr6,119454119,119454694	1	0	0	0
chr1,41662955,41663496	1	0	0	0
chr13,43222631,43223105	1	0	0	0
chrX,113606358,113607069	1	0	0	0
chr4,120987301,120987780	1	0	0	0
chr9,94414452,94415063	1	0	0	0
chr5,24208155,24208738	1	0	0	0
chr2,220182542,220182980	1	0	0	0
chr13,26282099,26282702	1	0	0	0
chr16,61379258,61379876	1	0	0	0
chr16,48148612,48149000	1	0	0	0
chr9,67963465,67963963	1	0	0	0
chr3,166752509,166753217	1	0	0	0
chr6,97209199,97209901	1	0	0	0
chr9,112265874,112266563	1	0	0	0
chr17,48792578,48793098	1	0	0	0
chr18,36965755,36966257	1	0	0	0
chr4,112342847,112343344	1	0	0	0
chr6,113897288,113897831	1	0	0	0
chr3,39204129,39204854	1	0	0	0
chr2,208040439,208040960	1	0	0	0
chr6,29276661,29277320	1	0	0	0
chr2,165758890,165759658	1	0	0	0
chr1,78986972,78987653	1	0	0	0
chr2,206174834,206175710	1	0	0	0
chr5,85842094,85842984	1	0	0	0
chr16,47866428,47866914	1	0	0	0
chr5,33447436,33448140	1	0	0	0
chr16,40674635,40674973	1	0	0	0
chr6,7526529,7527090	1	0	0	0
chr17,74632249,74632965	1	0	0	0
chr2,165372719,165373238	1	0	0	0
chr1,29595078,29595729	1	0	0	0
chr8,54944310,54944931	1	0	0	0
chrX,72000995,72001396	1	0	0	0
chr9,57303203,57304181	1	0	0	0
chr2,209676666,209677649	1	0	0	0
chr7,48276813,48277395	1	0	0	0
chr8,39697567,39698356	1	0	0	0
chr20,20045513,20046077	1	0	0	0
chr1,259487963,259488326	1	0	0	0
chr2,204212773,204213430	1	0	0	0
chr8,7158487,7158834	1	0	0	0
chr14,84085218,84085716	1	0	0	0
chr6,54195063,54195759	1	0	0	0
chr14,42091773,42092471	1	0	0	0
chr5,68484792,68485679	1	0	0	0
chr9,95874918,95875872	1	0	0	0
chr2,45734185,45734956	1	0	0	0
chr16,86843227,86843889	1	0	0	0
chr3,51544841,51545495	1	0	0	0
chr15,88114493,88114995	1	0	0	0
chr3,154900195,154900873	1	0	0	0
chr7,15225080,15225916	1	0	0	0
chr14,85483832,85485240	1	0	0	0
chr7,63514404,63515056	1	0	0	0
chr9,38148166,38148629	1	0	0	0
chr6,41206822,41207553	1	0	0	0
chr16,80009469,80010762	1	0	0	0
chr5,122408460,122408915	1	0	0	0
chr4,80799380,80800056	1	0	0	0
chr16,19059561,19060213	1	0	0	0
chr3,118819368,118819844	1	0	0	0
chr16,22238644,22239361	1	0	0	0
chrX,139667000,139667439	1	0	0	0
chr6,123944186,123944625	1	0	0	0
chr14,92257156,92257601	1	0	0	0
chr5,39090879,39091445	1	0	0	0
chr16,80004479,80005123	1	0	0	0
chr3,163407092,163407549	1	0	0	0
chr1,41921376,41922004	1	0	0	0
chr11,69583014,69583582	1	0	0	0
chr11,74109542,74109995	1	0	0	0
chr14,10874444,10875032	1	0	0	0
chr5,34099279,34099756	1	0	0	0
chr5,31000760,31001315	1	0	0	0
chr1,64333150,64333737	1	0	0	0
chr3,15184733,15185473	1	0	0	0
chr15,25326268,25326704	1	0	0	0
chrX,40457587,40458055	1	0	0	0
chr14,79692212,79692896	1	0	0	0
chr13,93254049,93254641	1	0	0	0
chr17,11611248,11611670	1	0	0	0
chr14,6700936,6701411	1	0	0	0
chr3,50951150,50951610	1	0	0	0
chr2,10234080,10234652	1	0	0	0
chr9,71210219,71211064	1	0	0	0
chr1,211714798,211715139	1	0	0	0
chr5,113985760,113986300	1	0	0	0
chr2,242287241,242288079	1	0	0	0
chr18,69934276,69935485	1	0	0	0
chr5,172434077,172434486	1	0	0	0
chr18,5248822,5249389	1	0	0	0
chr9,114609940,114610477	1	0	0	0
chr6,127166181,127166691	1	0	0	0
chr8,66603571,66604002	1	0	0	0
chr3,175082579,175083036	1	0	0	0
chr4,84343595,84344360	1	0	0	0
chr11,65947281,65947805	1	0	0	0
chr2,201044310,201045030	1	0	0	0
chr6,39297435,39298021	1	0	0	0
chr19,49798473,49798781	1	0	0	0
chr12,30144158,30144532	1	0	0	0
chr10,90963172,90963677	1	0	0	0
chr6,52580813,52581960	1	0	0	0
chr3,66879058,66879637	1	0	0	0
chr2,171072423,171073110	1	0	0	0
chr18,40986041,40986728	1	0	0	0
chr2,257369033,257370145	1	0	0	0
chr7,113670809,113671427	1	0	0	0
chr16,54940524,54941037	1	0	0	0
chr8,79746524,79747043	1	0	0	0
chr5,81637888,81638287	1	0	0	0
chr7,39343557,39344128	1	0	0	0
chr1,72889484,72889744	1	0	0	0
chrX,17285092,17285669	1	0	0	0
chr14,65133537,65134212	1	0	0	0
chr19,44203559,44204176	1	0	0	0
chr16,74274104,74274645	1	0	0	0
chr5,107314064,107314758	1	0	0	0
chr15,62840994,62841323	1	0	0	0
chr2,21959054,21959757	1	0	0	0
chr15,93718575,93718989	1	0	0	0
chr14,5203148,5203722	1	0	0	0
chr7,75190195,75190757	1	0	0	0
chr3,105658005,105658589	1	0	0	0
chr2,209703791,209704360	1	0	0	0
chr6,52226865,52227346	1	0	0	0
chr7,41496237,41497222	1	0	0	0
chr1,157093077,157093635	1	0	0	0
chr15,55078365,55079083	1	0	0	0
chr17,35015056,35015705	1	0	0	0
chr19,49871003,49871560	1	0	0	0
chr13,103616600,103617072	1	0	0	0
chr4,34056994,34057377	1	0	0	0
chr6,130400185,130401010	1	0	0	0
chr3,92273617,92274506	1	0	0	0
chr7,116318370,116319132	1	0	0	0
chr6,124550575,124551235	1	0	0	0
chr9,116839242,116839983	1	0	0	0
chr12,23079904,23080384	1	0	0	0
chr1,100631928,100632526	1	0	0	0
chr2,164649600,164650333	1	0	0	0
chr5,141864761,141865823	1	0	0	0
chr3,124841756,124842634	1	0	0	0
chr12,14056643,14057107	1	0	0	0
chr2,247813836,247814500	1	0	0	0
chr3,71825767,71826247	1	0	0	0
chr5,144134295,144134945	1	0	0	0
chr1,3734768,3735481	1	0	0	0
chr4,58575428,58575763	1	0	0	0
chr12,2513358,2513773	1	0	0	0
chr2,29518952,29519905	1	0	0	0
chr2,180957365,180958360	1	0	0	0
chr7,64206944,64207440	1	0	0	0
chr12,19292545,19293047	1	0	0	0
chr4,99256564,99257119	1	0	0	0
chr2,87002414,87003038	1	0	0	0
chr7,24807754,24808741	1	0	0	0
chr3,137215200,137215698	1	0	0	0
chr17,12015387,12016065	1	0	0	0
chr3,32855063,32855685	1	0	0	0
chr6,146986903,146987500	1	0	0	0
chr5,121851436,121851818	1	0	0	0
chr13,25603981,25604521	1	0	0	0
chr5,155358953,155360154	1	0	0	0
chr5,128710894,128711598	1	0	0	0
chr9,114578937,114579687	1	0	0	0
chr2,198802458,198802896	1	0	0	0
chr16,3625439,3626346	1	0	0	0
chr11,56931998,56932451	1	0	0	0
chr2,2647343,2647930	1	0	0	0
chr4,120231608,120232316	1	0	0	0
chr4,179459950,179460662	1	0	0	0
chr2,30888474,30888982	1	0	0	0
chr2,59911000,59911501	1	0	0	0
chr4,79283385,79284376	1	0	0	0
chr8,118603116,118603761	1	0	0	0
chr10,93721133,93721680	1	0	0	0
chr7,103614408,103615135	1	0	0	0
chr11,82730711,82731262	1	0	0	0
chr1,151628832,151629440	1	0	0	0
chr18,24375867,24376748	1	0	0	0
chr5,166582764,166583345	1	0	0	0
chr15,61486175,61486789	1	0	0	0
chr5,50311168,50311813	1	0	0	0
chr19,28835782,28836553	1	0	0	0
chr1,192247964,192248827	1	0	0	0
chrX,72683025,72683482	1	0	0	0
chr15,19658959,19659291	1	0	0	0
chr5,64399558,64399900	1	0	0	0
chr10,31290112,31290590	1	0	0	0
chr2,66689018,66689678	1	0	0	0
chr2,148208664,148209269	1	0	0	0
chr1,46397065,46397543	1	0	0	0
chr4,160006674,160007015	1	0	0	0
chr5,21035878,21036585	1	0	0	0
chr18,17063305,17064027	1	0	0	0
chr8,46285730,46286214	1	0	0	0
chr2,199355232,199355635	1	0	0	0
chr12,51200856,51201587	1	0	0	0
chr1,190503943,190504643	1	0	0	0
chr2,11101475,11102546	1	0	0	0
chr8,44379397,44379822	1	0	0	0
chr16,5257922,5258645	1	0	0	0
chr1,193484266,193484677	1	0	0	0
chr14,114973238,114974203	1	0	0	0
chr2,51276258,51276971	1	0	0	0
chr2,62526914,62527288	1	0	0	0
chr19,37801010,37801758	1	0	0	0
chr17,55979694,55980252	1	0	0	0
chr11,83352351,83352864	1	0	0	0
chr11,87573234,87574008	1	0	0	0
chr18,51506027,51506386	1	0	0	0
chr9,99624442,99625226	1	0	0	0
chr15,109963090,109963622	1	0	0	0
chr4,146042800,146043347	1	0	0	0
chr10,29317905,29318277	1	0	0	0
chr16,80000697,80001189	1	0	0	0
chr1,107333453,107333949	1	0	0	0
chr14,109484595,109485219	1	0	0	0
chr14,86788114,86788692	1	0	0	0
chr16,54750627,54751599	1	0	0	0
chrX,33592525,33592957	1	0	0	0
chr19,51725656,51726313	1	0	0	0
chr10,45807494,45808035	1	0	0	0
chr2,1644472,1645355	1	0	0	0
chr2,244515858,244516366	1	0	0	0
chr3,113157255,113157979	1	0	0	0
chr15,37298379,37299456	1	0	0	0
chr18,11208252,11208692	1	0	0	0
chr16,71697109,71697836	1	0	0	0
chr2,111422213,111422883	1	0	0	0
chr13,77153454,77154060	1	0	0	0
chr9,44037306,44038027	1	0	0	0
chr14,107701026,107702083	1	0	0	0
chr7,79077409,79079070	1	0	0	0
chr4,171138214,171138801	1	0	0	0
chr13,51725719,51726067	1	0	0	0
chr2,142213983,142214421	1	0	0	0
chr7,61531668,61532282	1	0	0	0
chr16,61784776,61785371	1	0	0	0
chr18,45080953,45081903	1	0	0	0
chr14,50534538,50535176	1	0	0	0
chr14,86091934,86092440	1	0	0	0
chr8,57456151,57457085	1	0	0	0
chr4,96363771,96364191	1	0	0	0
chr7,138792937,138793322	1	0	0	0
chr16,23633353,23634169	1	0	0	0
chr6,6611201,6611535	1	0	0	0
chr20,8922725,8923441	1	0	0	0
chr2,85771200,85771808	1	0	0	0
chr2,94839190,94839825	1	0	0	0
chr9,91899894,91900377	1	0	0	0
chr6,40091591,40092205	1	0	0	0
chr2,102320955,102321611	1	0	0	0
chr10,8486775,8487330	1	0	0	0
chr10,16057623,16058058	1	0	0	0
chr7,116715715,116716104	1	0	0	0
chr3,12479696,12480273	1	0	0	0
chr3,60441623,60441998	1	0	0	0
chr16,60062128,60062595	1	0	0	0
chr6,103247192,103247829	1	0	0	0
chr2,247143660,247144636	1	0	0	0
chr12,47133723,47134178	1	0	0	0
chr13,14951396,14951785	1	0	0	0
chr6,73691892,73692380	1	0	0	0
chr18,18373079,18373594	1	0	0	0
chr14,37909082,37909685	1	0	0	0
chr6,86427364,86428299	1	0	0	0
chr9,12974984,12975605	1	0	0	0
chr20,37989379,37989984	1	0	0	0
chr20,14259028,14259666	1	0	0	0
chr4,139087003,139088060	1	0	0	0
chr16,35431038,35431921	1	0	0	0
chr7,50114584,50115232	1	0	0	0
chr2,177904136,177904448	1	0	0	0
chr6,28168091,28168508	1	0	0	0
chr17,28998328,28998891	1	0	0	0
chr8,46934903,46935150	1	0	0	0
chr14,59236617,59237135	1	0	0	0
chr9,92893281,92893690	1	0	0	0
chr5,166707885,166708527	1	0	0	0
chr12,27860305,27861059	1	0	0	0
chr9,75441708,75442325	1	0	0	0
chr7,109111408,109112193	1	0	0	0
chr14,59308344,59309057	1	0	0	0
chr18,78180037,78180648	1	0	0	0
chr1,21065539,21065834	1	0	0	0
chr15,86691672,86692251	1	0	0	0
chr9,40447698,40448281	1	0	0	0
chr6,32738230,32738757	1	0	0	0
chr14,108761479,108761849	1	0	0	0
chr11,66113532,66113962	1	0	0	0
chr15,43998580,43999186	1	0	0	0
chr14,10894335,10894838	1	0	0	0
chr6,48361624,48362614	1	0	0	0
chr14,42167614,42168044	1	0	0	0
chr18,29318619,29319414	1	0	0	0
chr8,7157423,7157934	1	0	0	0
chr4,145478717,145479016	1	0	0	0
chr10,63994234,63994839	1	0	0	0
chr2,141488442,141488973	1	0	0	0
chr4,29687833,29688243	1	0	0	0
chr3,161015327,161015673	1	0	0	0
chrX,122862360,122862975	1	0	0	0
chr18,30185371,30185970	1	0	0	0
chr2,204191899,204192501	1	0	0	0
chr14,59077408,59078157	1	0	0	0
chr6,71160369,71161021	1	0	0	0
chr4,118607451,118607954	1	0	0	0
chr16,49047875,49048698	1	0	0	0
chr1,211201666,211202190	1	0	0	0
chr12,18107297,18107712	1	0	0	0
chr6,74477733,74478327	1	0	0	0
chr5,126639544,126640097	1	0	0	0
chr19,60263644,60264100	1	0	0	0
chr4,172984370,172984995	1	0	0	0
chr7,125159010,125159542	1	0	0	0
chr2,123087191,123087752	1	0	0	0
chr15,8475474,8476082	1	0	0	0
chr2,57392649,57393070	1	0	0	0
chr11,68672760,68673178	1	0	0	0
chr11,15674673,15675257	1	0	0	0
chr13,113174897,113175906	1	0	0	0
chr10,91457199,91457742	1	0	0	0
chr3,57196295,57196895	1	0	0	0
chr5,142255485,142256117	1	0	0	0
chr9,53357386,53357998	1	0	0	0
chr7,27428740,27429609	1	0	0	0
chr1,128255972,128256608	1	0	0	0
chr4,55040131,55040858	1	0	0	0
chr4,169673418,169673914	1	0	0	0
chr11,34998567,34999075	1	0	0	0
chr2,226697024,226697840	1	0	0	0
chr1,251726458,251726891	1	0	0	0
chr20,42738449,42739283	1	0	0	0
chr3,82672166,82672903	1	0	0	0
chr4,23452654,23453647	1	0	0	0
chr3,123688722,123689421	1	0	0	0
chr8,87876091,87876623	1	0	0	0
chr11,80265931,80266400	1	0	0	0
chr18,54456512,54457004	1	0	0	0
chr3,132758343,132758824	1	0	0	0
chr15,18820305,18821008	1	0	0	0
chr7,76650807,76651345	1	0	0	0
chr4,27792695,27793242	1	0	0	0
chr6,147312642,147313488	1	0	0	0
chr3,174934648,174935280	1	0	0	0
chr5,25559026,25560075	1	0	0	0
chr3,12638492,12639055	1	0	0	0
chr2,92204456,92205151	1	0	0	0
chr1,190801554,190802046	1	0	0	0
chr6,67182058,67182621	1	0	0	0
chr9,17575744,17576255	1	0	0	0
chr20,35580619,35581843	1	0	0	0
chr8,12585602,12586030	1	0	0	0
chr7,44130388,44130920	1	0	0	0
chr9,88135326,88135698	1	0	0	0
chr18,24687012,24687289	1	0	0	0
chr16,3763361,3763746	1	0	0	0
chr17,87656063,87656617	1	0	0	0
chr11,57758613,57759652	1	0	0	0
chr16,54868270,54868932	1	0	0	0
chr16,56346868,56347363	1	0	0	0
chr3,7933679,7934183	1	0	0	0
chr5,56646430,56647174	1	0	0	0
chr15,66558058,66558568	1	0	0	0
chr2,95007637,95008117	1	0	0	0
chr2,99763425,99763847	1	0	0	0
chr16,58635872,58636441	1	0	0	0
chr14,59042446,59042746	1	0	0	0
chr6,126027640,126028523	1	0	0	0
chr1,257464238,257465038	1	0	0	0
chr10,77815607,77816055	1	0	0	0
chr2,22614806,22615777	1	0	0	0
chr17,55739336,55740044	1	0	0	0
chr18,81582732,81583488	1	0	0	0
chr1,279675573,279676177	1	0	0	0
chr13,42217609,42218183	1	0	0	0
chr1,236140838,236141391	1	0	0	0
chr10,69078171,69078749	1	0	0	0
chr15,71848975,71849461	1	0	0	0
chr2,6720727,6721274	1	0	0	0
chr20,14596616,14596902	1	0	0	0
chr3,15103666,15105231	1	0	0	0
chrX,40524075,40524678	1	0	0	0
chr2,134146070,134146471	1	0	0	0
chr15,33137053,33137433	1	0	0	0
chr3,160049725,160050431	1	0	0	0
chr4,21878628,21879955	1	0	0	0
chr3,27222955,27223461	1	0	0	0
chr5,121628090,121628671	1	0	0	0
chr15,69913252,69913918	1	0	0	0
chr11,79791029,79791660	1	0	0	0
chr5,141863959,141864596	1	0	0	0
chr1,193283880,193284357	1	0	0	0
chr9,41266755,41267476	1	0	0	0
chr18,86662698,86663504	1	0	0	0
chr1,232727007,232727585	1	0	0	0
chr2,30974206,30975144	1	0	0	0
chr1,56927167,56927577	1	0	0	0
chr1,174096042,174096860	1	0	0	0
chr1,251024140,251025085	1	0	0	0
chr10,53691200,53691723	1	0	0	0
chr11,25975750,25976290	1	0	0	0
chr10,13774193,13774621	1	0	0	0
chr2,142657262,142657963	1	0	0	0
chr7,115048439,115049014	1	0	0	0
chr2,242252826,242253286	1	0	0	0
chr8,953327,953742	1	0	0	0
chr10,5767001,5767527	1	0	0	0
chr14,20766563,20766897	1	0	0	0
chr5,46994879,46995234	1	0	0	0
chr4,132281826,132282613	1	0	0	0
chr10,64980157,64980378	1	0	0	0
chr11,59638375,59639089	1	0	0	0
chr4,34117932,34118233	1	0	0	0
chr15,110437826,110438446	1	0	0	0
chr10,85019211,85019962	1	0	0	0
chr2,39531489,39531862	1	0	0	0
chr6,8608312,8609041	1	0	0	0
chr18,82326051,82326501	1	0	0	0
chr7,84482731,84483558	1	0	0	0
chr11,84099148,84099538	1	0	0	0
chr5,160290584,160291091	1	0	0	0
chr8,63103071,63104373	1	0	0	0
chr14,12142415,12143553	1	0	0	0
chr18,30134929,30135463	1	0	0	0
chr1,259445021,259445647	1	0	0	0
chr11,40059419,40060285	1	0	0	0
chr19,1518074,1518475	1	0	0	0
chr14,84225813,84226705	1	0	0	0
chr14,114179495,114180188	1	0	0	0
chr1,104638418,104639032	1	0	0	0
chr4,61864868,61865311	1	0	0	0
chr1,124961566,124962446	1	0	0	0
chr8,131590473,131591043	1	0	0	0
chr2,188194017,188194906	1	0	0	0
chr6,52355970,52356371	1	0	0	0
chr5,119631018,119631714	1	0	0	0
chr8,89203448,89204109	1	0	0	0
chr1,162460088,162460665	1	0	0	0
chr2,59272310,59272994	1	0	0	0
chr9,3300019,3300540	1	0	0	0
chr17,23468880,23469212	1	0	0	0
chr11,8147827,8148550	1	0	0	0
chr14,104714145,104714768	1	0	0	0
chr4,162022711,162023130	1	0	0	0
chr8,17242101,17242874	1	0	0	0
chr15,51525217,51525868	1	0	0	0
chr17,75168795,75169836	1	0	0	0
chr17,74186353,74187089	1	0	0	0
chr13,42754625,42755239	1	0	0	0
chr4,48195360,48195960	1	0	0	0
chr9,118466039,118466473	1	0	0	0
chr5,160136078,160136551	1	0	0	0
chr1,51217545,51218554	1	0	0	0
chr5,61629291,61629700	1	0	0	0
chr1,190952491,190953346	1	0	0	0
chr10,91757656,91758224	1	0	0	0
chr1,15234837,15235731	1	0	0	0
chr3,48199723,48200208	1	0	0	0
chr9,118935421,118935959	1	0	0	0
chr10,11806965,11807812	1	0	0	0
chr15,25131731,25132319	1	0	0	0
chr9,14125599,14126334	1	0	0	0
chr9,41870125,41870577	1	0	0	0
chr9,97409094,97409517	1	0	0	0
chr15,105285023,105285985	1	0	0	0
chr1,24591535,24591989	1	0	0	0
chr2,104000580,104001184	1	0	0	0
chr7,98388447,98389158	1	0	0	0
chr2,128277933,128278485	1	0	0	0
chr15,4320709,4321199	1	0	0	0
chr6,137932702,137933234	1	0	0	0
chr2,239970336,239970949	1	0	0	0
chr15,59663484,59664130	1	0	0	0
chr1,133471896,133472484	1	0	0	0
chr2,187421850,187422556	1	0	0	0
chr3,109096691,109097041	1	0	0	0
chr9,87673803,87674226	1	0	0	0
chr2,114216354,114216909	1	0	0	0
chr3,143199842,143200697	1	0	0	0
chr14,93241432,93242246	1	0	0	0
chr1,112795973,112796610	1	0	0	0
chr4,151370730,151371211	1	0	0	0
chr14,83659383,83659933	1	0	0	0
chr15,90158493,90159911	1	0	0	0
chr15,28707524,28708214	1	0	0	0
chr14,73340640,73341414	1	0	0	0
chr16,49623490,49624311	1	0	0	0
chr5,124732887,124733417	1	0	0	0
chr2,251619561,251620005	1	0	0	0
chr6,104836124,104836644	1	0	0	0
chr15,103207698,103208320	1	0	0	0
chr9,59642943,59643816	1	0	0	0
chr1,22001009,22001373	1	0	0	0
chr7,41863111,41863943	1	0	0	0
chr7,101165060,101165741	1	0	0	0
chr13,30910023,30910558	1	0	0	0
chr5,5484326,5484976	1	0	0	0
chr5,136217495,136217936	1	0	0	0
chr7,90656533,90657205	1	0	0	0
chr6,23230303,23231086	1	0	0	0
chr6,124360715,124361372	1	0	0	0
chr10,20639784,20640657	1	0	0	0
chr14,89046918,89047440	1	0	0	0
chr17,43312345,43312817	1	0	0	0
chr17,66220357,66220811	1	0	0	0
chr6,60156924,60157521	1	0	0	0
chr16,83743267,83743929	1	0	0	0
chr7,74544730,74546238	1	0	0	0
chr5,82068094,82068886	1	0	0	0
chr14,78344496,78345000	1	0	0	0
chr5,105469696,105470232	1	0	0	0
chr7,90616229,90617162	1	0	0	0
chr2,96416022,96416354	1	0	0	0
chr6,409837,410284	1	0	0	0
chr5,5995154,5995529	1	0	0	0
chr18,84520024,84520621	1	0	0	0
chr6,80050718,80051650	1	0	0	0
chr20,44570864,44571348	1	0	0	0
chr11,33905690,33906057	1	0	0	0
chr12,46768147,46768787	1	0	0	0
chr9,104262484,104262935	1	0	0	0
chr1,197448081,197448747	1	0	0	0
chr13,66524549,66525018	1	0	0	0
chr3,15407403,15407853	1	0	0	0
chr5,169190532,169191178	1	0	0	0
chr6,117189796,117190489	1	0	0	0
chr16,36015429,36016268	1	0	0	0
chr20,10923573,10924582	1	0	0	0
chr12,27450332,27451038	1	0	0	0
chr17,76687094,76687686	1	0	0	0
chr14,63066760,63067220	1	0	0	0
chr16,40391237,40391914	1	0	0	0
chr6,102425356,102425793	1	0	0	0
chr19,56860714,56861213	1	0	0	0
chr5,27336322,27336618	1	0	0	0
chr7,41236516,41237063	1	0	0	0
chr6,106107751,106108348	1	0	0	0
chr2,169087700,169088403	1	0	0	0
chr3,132190401,132191125	1	0	0	0
chr10,31464514,31465191	1	0	0	0
chr13,70385217,70385700	1	0	0	0
chr4,95191107,95191786	1	0	0	0
chr6,99854991,99855828	1	0	0	0
chr7,122175128,122176029	1	0	0	0
chr13,60648144,60649062	1	0	0	0
chr4,108850507,108851147	1	0	0	0
chrX,35982642,35983171	1	0	0	0
chr4,32019965,32020672	1	0	0	0
chr16,731171,731695	1	0	0	0
chr17,792403,792958	1	0	0	0
chr19,59880762,59881534	1	0	0	0
chr8,76102594,76102939	1	0	0	0
chr20,5140484,5140879	1	0	0	0
chr12,38202610,38203412	1	0	0	0
chr14,48935294,48935933	1	0	0	0
chr5,39342488,39342945	1	0	0	0
chr8,72446929,72447923	1	0	0	0
chr8,29508756,29509391	1	0	0	0
chr2,85734596,85735055	1	0	0	0
chr16,80225250,80226088	1	0	0	0
chr2,20213375,20213942	1	0	0	0
chr16,37450919,37451388	1	0	0	0
chr14,32879375,32879725	1	0	0	0
chr1,222589321,222589523	1	0	0	0
chr16,40080794,40081644	1	0	0	0
chr2,212288825,212289713	1	0	0	0
chr10,69769506,69769987	1	0	0	0
chr5,51000691,51001183	1	0	0	0
chr11,42067907,42068472	1	0	0	0
chr9,13707116,13707720	1	0	0	0
chr12,12560928,12561482	1	0	0	0
chr7,83654976,83655564	1	0	0	0
chr17,15865507,15866005	1	0	0	0
chr4,160215243,160215723	1	0	0	0
chr5,129824890,129825436	1	0	0	0
chr14,80763636,80763920	1	0	0	0
chr18,14988861,14989453	1	0	0	0
chr10,1136065,1136778	1	0	0	0
chr12,40353108,40353818	1	0	0	0
chr14,75874460,75874832	1	0	0	0
chr6,6238350,6238821	1	0	0	0
chr8,92536719,92537124	1	0	0	0
chr16,27435675,27436555	1	0	0	0
chr18,56212672,56213238	1	0	0	0
chr5,135763135,135763577	1	0	0	0
chr9,18049590,18050151	1	0	0	0
chr2,189088797,189089885	1	0	0	0
chr1,218821164,218821716	1	0	0	0
chr7,55717003,55717626	1	0	0	0
chr7,27234396,27234883	1	0	0	0
chr1,251603646,251603990	1	0	0	0
chr14,37583783,37584761	1	0	0	0
chr5,70099425,70100326	1	0	0	0
chr5,160643774,160644433	1	0	0	0
chr6,27525375,27525894	1	0	0	0
chr8,56343776,56344806	1	0	0	0
chr4,125802892,125803429	1	0	0	0
chr16,4117217,4117889	1	0	0	0
chr7,69984268,69984917	1	0	0	0
chr5,160090397,160090680	1	0	0	0
chr3,116513536,116514208	1	0	0	0
chr5,152041052,152041812	1	0	0	0
chr2,177930820,177931447	1	0	0	0
chr9,114952552,114953347	1	0	0	0
chr17,74453033,74454083	1	0	0	0
chr1,254193574,254194109	1	0	0	0
chr5,163131801,163132334	1	0	0	0
chr4,14512223,14512949	1	0	0	0
chr7,69080763,69081559	1	0	0	0
chr8,90271836,90272574	1	0	0	0
chr19,11424139,11424756	1	0	0	0
chr3,160449084,160449774	1	0	0	0
chr1,194155645,194156300	1	0	0	0
chr6,5118253,5118946	1	0	0	0
chr1,84186893,84187744	1	0	0	0
chr5,39376825,39377633	1	0	0	0
chr5,70461221,70461674	1	0	0	0
chr17,12969575,12969987	1	0	0	0
chr2,220815104,220815608	1	0	0	0
chr2,22924608,22925481	1	0	0	0
chr10,55241594,55242083	1	0	0	0
chr3,18314954,18315858	1	0	0	0
chr11,66054538,66055060	1	0	0	0
chr16,9188826,9189515	1	0	0	0
chr5,105541838,105542435	1	0	0	0
chr6,93137413,93138071	1	0	0	0
chr18,31479243,31479707	1	0	0	0
chr6,129901490,129902035	1	0	0	0
chr9,118561488,118562308	1	0	0	0
chr2,42537911,42538633	1	0	0	0
chr7,3143773,3144474	1	0	0	0
chr2,220377865,220378670	1	0	0	0
chr8,129971063,129971540	1	0	0	0
chr16,16217180,16217652	1	0	0	0
chr2,88078499,88079091	1	0	0	0
chr13,72395308,72395985	1	0	0	0
chr18,41280787,41281432	1	0	0	0
chr11,2192264,2192933	1	0	0	0
chr7,50134638,50135280	1	0	0	0
chr17,12394966,12395528	1	0	0	0
chr5,71878302,71878892	1	0	0	0
chr1,263808518,263809079	1	0	0	0
chr20,29162498,29163003	1	0	0	0
chr7,109433804,109434696	1	0	0	0
chr10,108921777,108922290	1	0	0	0
chr2,71844970,71845573	1	0	0	0
chr6,120926143,120926834	1	0	0	0
chr2,217256285,217256963	1	0	0	0
chr3,13691942,13692743	1	0	0	0
chr14,4486511,4487169	1	0	0	0
chr3,152815150,152815994	1	0	0	0
chr14,76173538,76174205	1	0	0	0
chr1,164939520,164940328	1	0	0	0
chr3,93108760,93109239	1	0	0	0
chr15,69190709,69191618	1	0	0	0
chr12,49048792,49049326	1	0	0	0
chr16,12777717,12778473	1	0	0	0
chr11,45562485,45563099	1	0	0	0
chr2,143356939,143357642	1	0	0	0
chr4,33395773,33397077	1	0	0	0
chr2,203276352,203276786	1	0	0	0
chr6,137154680,137155081	1	0	0	0
chr3,172545354,172545813	1	0	0	0
chr17,46655473,46656252	1	0	0	0
chr18,83556435,83557417	1	0	0	0
chr7,87003532,87004090	1	0	0	0
chr3,104118301,104119003	1	0	0	0
chr6,9527788,9528607	1	0	0	0
chr2,151456293,151456703	1	0	0	0
chr2,183695646,183696000	1	0	0	0
chr2,45305568,45306024	1	0	0	0
chr6,60590457,60590820	1	0	0	0
chr17,66360839,66361193	1	0	0	0
chr18,4608144,4609247	1	0	0	0
chr4,140100266,140100917	1	0	0	0
chr2,85696644,85697191	1	0	0	0
chr18,80352278,80352947	1	0	0	0
chr7,23697992,23698792	1	0	0	0
chr8,39681461,39682079	1	0	0	0
chr16,1417635,1418306	1	0	0	0
chr4,89166943,89167294	1	0	0	0
chr17,74843349,74843816	1	0	0	0
chr9,118844686,118845160	1	0	0	0
chr6,4033493,4034119	1	0	0	0
chr8,73247995,73248340	1	0	0	0
chr20,34650699,34650971	1	0	0	0
chr1,27914243,27914898	1	0	0	0
chr16,65008689,65009984	1	0	0	0
chr5,27138818,27139360	1	0	0	0
chr1,13911720,13912093	1	0	0	0
chr18,22736837,22737522	1	0	0	0
chr1,239012605,239012945	1	0	0	0
chr18,36337216,36338210	1	0	0	0
chr1,274139527,274140126	1	0	0	0
chr18,55815452,55815858	1	0	0	0
chr5,135870035,135870383	1	0	0	0
chr19,3547534,3548231	1	0	0	0
chr18,69895426,69895919	1	0	0	0
chr3,28024777,28025377	1	0	0	0
chr9,29534789,29535595	1	0	0	0
chr1,154261750,154262663	1	0	0	0
chr12,40254133,40254522	1	0	0	0
chr4,16298829,16299457	1	0	0	0
chr15,43768114,43768673	1	0	0	0
chr14,6758597,6759844	1	0	0	0
chr4,11360651,11361104	1	0	0	0
chr8,120402997,120403719	1	0	0	0
chr1,207290026,207290804	1	0	0	0
chr4,63086519,63087108	1	0	0	0
chr2,61144232,61144706	1	0	0	0
chr15,38897720,38898188	1	0	0	0
chr7,124303901,124304446	1	0	0	0
chr19,29829027,29829506	1	0	0	0
chr6,6806226,6806728	1	0	0	0
chr14,104193218,104193600	1	0	0	0
chr12,5946617,5947088	1	0	0	0
chr2,211808868,211809431	1	0	0	0
chr9,84034339,84035023	1	0	0	0
chr17,42342757,42343091	1	0	0	0
chr8,114292551,114293020	1	0	0	0
chr10,9189972,9190520	1	0	0	0
chr6,42466820,42467317	1	0	0	0
chr6,129112018,129112597	1	0	0	0
chr15,60816397,60816902	1	0	0	0
chr8,75633471,75634045	1	0	0	0
chr2,261427262,261428212	1	0	0	0
chr1,185853393,185853966	1	0	0	0
chr7,144751059,144751511	1	0	0	0
chr2,252699940,252700294	1	0	0	0
chr6,101222222,101222959	1	0	0	0
chr2,53946019,53946688	1	0	0	0
chr8,130039509,130039890	1	0	0	0
chr9,94758461,94758814	1	0	0	0
chr7,117490748,117491514	1	0	0	0
chr17,76807539,76808603	1	0	0	0
chr6,77726086,77726969	1	0	0	0
chr17,23963740,23964368	1	0	0	0
chr3,72441662,72442341	1	0	0	0
chr8,13313108,13313497	1	0	0	0
chr5,29553106,29553758	1	0	0	0
chr7,30413609,30414307	1	0	0	0
chr4,160650629,160651804	1	0	0	0
chr1,143999508,143999956	1	0	0	0
chr13,60608050,60608487	1	0	0	0
chr18,4743519,4744027	1	0	0	0
chr16,60776737,60777524	1	0	0	0
chr9,97097937,97098508	1	0	0	0
chr1,201193592,201194434	1	0	0	0
chr2,142041840,142042252	1	0	0	0
chr11,31225596,31226280	1	0	0	0
chr9,113725276,113725839	1	0	0	0
chr6,104615835,104616034	1	0	0	0
chr12,26751140,26751605	1	0	0	0
chr16,50861309,50861774	1	0	0	0
chr6,144920316,144921223	1	0	0	0
chr7,60032681,60033229	1	0	0	0
chr2,78122882,78123377	1	0	0	0
chr4,81979292,81979704	1	0	0	0
chr9,94949618,94950153	1	0	0	0
chr13,75398194,75399129	1	0	0	0
chr4,160697054,160697481	1	0	0	0
chr9,23628989,23629496	1	0	0	0
chr15,58234176,58235083	1	0	0	0
chr11,36914772,36915455	1	0	0	0
chr13,60788300,60789125	1	0	0	0
chr20,46624484,46625164	1	0	0	0
chr5,138708584,138709194	1	0	0	0
chr11,87922759,87923263	1	0	0	0
chr16,16978441,16978897	1	0	0	0
chr2,222328989,222329500	1	0	0	0
chr7,104455683,104456297	1	0	0	0
chr16,79129457,79130061	1	0	0	0
chr15,88470239,88470790	1	0	0	0
chr18,56197680,56197933	1	0	0	0
chr2,209664787,209665550	1	0	0	0
chr4,183122974,183123605	1	0	0	0
chr8,47342537,47342934	1	0	0	0
chr14,108122200,108122969	1	0	0	0
chr9,105085968,105086594	1	0	0	0
chr5,152338289,152338762	1	0	0	0
chr8,22606646,22607636	1	0	0	0
chrX,128895310,128895925	1	0	0	0
chr16,53571878,53572365	1	0	0	0
chr3,106936237,106936758	1	0	0	0
chr2,187600460,187600729	1	0	0	0
chr2,57926486,57927037	1	0	0	0
chr9,117664840,117665432	1	0	0	0
chr15,86699000,86699662	1	0	0	0
chr12,49942769,49943180	1	0	0	0
chr9,104966910,104967359	1	0	0	0
chr4,172663346,172664021	1	0	0	0
chr17,55687572,55687912	1	0	0	0
chr7,142123436,142123911	1	0	0	0
chr9,104062019,104062708	1	0	0	0
chr2,231228506,231229059	1	0	0	0
chr11,64570607,64571099	1	0	0	0
chr9,78870378,78871006	1	0	0	0
chr13,37357312,37357826	1	0	0	0
chr6,64789570,64790543	1	0	0	0
chr2,244220236,244221014	1	0	0	0
chr17,80874057,80874644	1	0	0	0
chr9,114485648,114486077	1	0	0	0
chr4,113653428,113654301	1	0	0	0
chr8,93215988,93216664	1	0	0	0
chr2,62101060,62101468	1	0	0	0
chr4,176663130,176663836	1	0	0	0
chr1,141846031,141846547	1	0	0	0
chr3,81804712,81805456	1	0	0	0
chr6,131541361,131541958	1	0	0	0
chr1,247347705,247348336	1	0	0	0
chr17,23353656,23354434	1	0	0	0
chr4,152457119,152457530	1	0	0	0
chr6,66370291,66371061	1	0	0	0
chr5,106621894,106622625	1	0	0	0
chr13,60800835,60801371	1	0	0	0
chr2,234779201,234779559	1	0	0	0
chr1,81891812,81892313	1	0	0	0
chr15,47985802,47986299	1	0	0	0
chr11,64272287,64272698	1	0	0	0
chrX,128107534,128108011	1	0	0	0
chr4,16538572,16539063	1	0	0	0
chr1,178609942,178610777	1	0	0	0
chr8,127621659,127622170	1	0	0	0
chr2,185599161,185599580	1	0	0	0
chr19,21846721,21847126	1	0	0	0
chr19,3074279,3075017	1	0	0	0
chr5,46737441,46738040	1	0	0	0
chr16,86381340,86382049	1	0	0	0
chr20,26162685,26163411	1	0	0	0
chr20,7016264,7017069	1	0	0	0
chr14,3326545,3327358	1	0	0	0
chr18,79867550,79868135	1	0	0	0
chr5,142902018,142902607	1	0	0	0
chr13,72488038,72488582	1	0	0	0
chr15,84124922,84125643	1	0	0	0
chr2,219947106,219947736	1	0	0	0
chr12,23357402,23358270	1	0	0	0
chr7,115046259,115046857	1	0	0	0
chr2,76293698,76294267	1	0	0	0
chr2,173087039,173087567	1	0	0	0
chr4,160590328,160591061	1	0	0	0
chr13,46440300,46440946	1	0	0	0
chr8,83533378,83533905	1	0	0	0
chr14,92569672,92570189	1	0	0	0
chr12,51610285,51610770	1	0	0	0
chr11,72349724,72350321	1	0	0	0
chrX,138066550,138067268	1	0	0	0
chr16,20838552,20839190	1	0	0	0
chr7,36322526,36323180	1	0	0	0
chr13,69818642,69819656	1	0	0	0
chr18,36099189,36099641	1	0	0	0
chr8,64959111,64959610	1	0	0	0
chr15,104131602,104132216	1	0	0	0
chr4,157772889,157773571	1	0	0	0
chr1,141227148,141227414	1	0	0	0
chr2,19808852,19809264	1	0	0	0
chr20,10078271,10078707	1	0	0	0
chr3,11454115,11454465	1	0	0	0
chr15,25369619,25370310	1	0	0	0
chr9,55555081,55555620	1	0	0	0
chr20,22471829,22472536	1	0	0	0
chr16,56666511,56667555	1	0	0	0
chr1,53232073,53232317	1	0	0	0
chr13,71103570,71104523	1	0	0	0
chr11,45261020,45261505	1	0	0	0
chr16,86283868,86284785	1	0	0	0
chr11,74905001,74905786	1	0	0	0
chr5,143898938,143899632	1	0	0	0
chr3,57885998,57886609	1	0	0	0
chr14,52947412,52947941	1	0	0	0
chr14,19646579,19646963	1	0	0	0
chr15,60147945,60148421	1	0	0	0
chr6,42404894,42405603	1	0	0	0
chr11,52814842,52815335	1	0	0	0
chr15,59356252,59356703	1	0	0	0
chr19,19922691,19923332	1	0	0	0
chr19,25451051,25451566	1	0	0	0
chr1,116540368,116540842	1	0	0	0
chr2,47259503,47259947	1	0	0	0
chr11,4357175,4357796	1	0	0	0
chr16,8986814,8987320	1	0	0	0
chr5,166011821,166012333	1	0	0	0
chr1,105639014,105639619	1	0	0	0
chr7,58633741,58634292	1	0	0	0
chr13,81394834,81395416	1	0	0	0
chr14,83617354,83617786	1	0	0	0
chr12,28635889,28636476	1	0	0	0
chr12,12422367,12422780	1	0	0	0
chr13,50060928,50061408	1	0	0	0
chr6,132109836,132110273	1	0	0	0
chr7,120814267,120814922	1	0	0	0
chr4,89165290,89165688	1	0	0	0
chr14,54981153,54981575	1	0	0	0
chr2,13214170,13215022	1	0	0	0
chr20,5848119,5848548	1	0	0	0
chr6,37031506,37031914	1	0	0	0
chr1,274535367,274535837	1	0	0	0
chr12,9297850,9298459	1	0	0	0
chr3,2907371,2907851	1	0	0	0
chr4,39165234,39165598	1	0	0	0
chr5,137196733,137197805	1	0	0	0
chr4,11331610,11332195	1	0	0	0
chr2,45902154,45902613	1	0	0	0
chr1,49982147,49982797	1	0	0	0
chr2,260300064,260300465	1	0	0	0
chr15,13380551,13381261	1	0	0	0
chr6,93069148,93069840	1	0	0	0
chr11,42988210,42988635	1	0	0	0
chr18,62837739,62838570	1	0	0	0
chr10,19678441,19679658	1	0	0	0
chr20,17359289,17359859	1	0	0	0
chr1,15943656,15944056	1	0	0	0
chr19,34369410,34369801	1	0	0	0
chr9,45705851,45706190	1	0	0	0
chr8,65491388,65492072	1	0	0	0
chr2,78020380,78020896	1	0	0	0
chr1,35118053,35118594	1	0	0	0
chr13,113371259,113371634	1	0	0	0
chr14,79750787,79751221	1	0	0	0
chr20,11917666,11918193	1	0	0	0
chr2,52538660,52539224	1	0	0	0
chr1,178529973,178530569	1	0	0	0
chr13,110261546,110261899	1	0	0	0
chr9,81495229,81496119	1	0	0	0
chr1,31566694,31567222	1	0	0	0
chr20,7763841,7764262	1	0	0	0
chr3,103788914,103789359	1	0	0	0
chr1,226513589,226514532	1	0	0	0
chr1,21835451,21836212	1	0	0	0
chr1,175452481,175452837	1	0	0	0
chr6,137771876,137772291	1	0	0	0
chr9,62156729,62157248	1	0	0	0
chr13,110055080,110055933	1	0	0	0
chr20,37959118,37959564	1	0	0	0
chr2,124383383,124383870	1	0	0	0
chr2,128411105,128411704	1	0	0	0
chr2,45963292,45963779	1	0	0	0
chr2,93664518,93665252	1	0	0	0
chr2,144761310,144762209	1	0	0	0
chr17,7188294,7188869	1	0	0	0
chr4,17285620,17286715	1	0	0	0
chr5,101512772,101513484	1	0	0	0
chr1,140281706,140282232	1	0	0	0
chr1,53096048,53096362	1	0	0	0
chr10,57952514,57952945	1	0	0	0
chr1,270468518,270468963	1	0	0	0
chr6,12534262,12535057	1	0	0	0
chr3,48950559,48951205	1	0	0	0
chr19,44843792,44844372	1	0	0	0
chr6,9508503,9508904	1	0	0	0
chr14,109819146,109819610	1	0	0	0
chr1,135831505,135832110	1	0	0	0
chr14,42091048,42091522	1	0	0	0
chrX,113879238,113879719	1	0	0	0
chr3,152842681,152842961	1	0	0	0
chr7,115153909,115154301	1	0	0	0
chr3,91719466,91720153	1	0	0	0
chr14,86916469,86916912	1	0	0	0
chr3,7122987,7123262	1	0	0	0
chr13,103210455,103211243	1	0	0	0
chr15,84673275,84673929	1	0	0	0
chr15,101998711,101999626	1	0	0	0
chr7,71025066,71025510	1	0	0	0
chr14,43106123,43106529	1	0	0	0
chr7,28191071,28191550	1	0	0	0
chr20,22272337,22273244	1	0	0	0
chr9,15819451,15820294	1	0	0	0
chr1,71208969,71209435	1	0	0	0
chr19,49214338,49214852	1	0	0	0
chr15,87155214,87155793	1	0	0	0
chr2,19817698,19818462	1	0	0	0
chr2,148998137,148999723	1	0	0	0
chr14,59113683,59114090	1	0	0	0
chr15,58934163,58934859	1	0	0	0
chr5,84719016,84719571	1	0	0	0
chr9,119823708,119824047	1	0	0	0
chr8,25308922,25309728	1	0	0	0
chr6,67337190,67337755	1	0	0	0
chr16,22788128,22788671	1	0	0	0
chr2,172445063,172445581	1	0	0	0
chr4,133193234,133193948	1	0	0	0
chr14,83975196,83975861	1	0	0	0
chr8,11342303,11342783	1	0	0	0
chr5,127846670,127847265	1	0	0	0
chr13,72066238,72067057	1	0	0	0
chr11,13346264,13346824	1	0	0	0
chr17,940114,940657	1	0	0	0
chr8,117608905,117609627	1	0	0	0
chr14,32811899,32812825	1	0	0	0
chr9,94567837,94568710	1	0	0	0
chr5,161644755,161645644	1	0	0	0
chr6,102775281,102775808	1	0	0	0
chr2,62148479,62149008	1	0	0	0
chr2,179271158,179271771	1	0	0	0
chr6,26379456,26380019	1	0	0	0
chr2,145093317,145093990	1	0	0	0
chr10,4002858,4003238	1	0	0	0
chr18,19085939,19086754	1	0	0	0
chr11,11584300,11584578	1	0	0	0
chr3,80720400,80720909	1	0	0	0
chr9,69282347,69282988	1	0	0	0
chr7,114407838,114408146	1	0	0	0
chr11,75206630,75207550	1	0	0	0
chr2,219253639,219254252	1	0	0	0
chr7,50187669,50188688	1	0	0	0
chr13,54909289,54909735	1	0	0	0
chr4,23041923,23042534	1	0	0	0
chr16,7906926,7907150	1	0	0	0
chr8,48217496,48218052	1	0	0	0
chr7,119282674,119283317	1	0	0	0
chr20,14462538,14462908	1	0	0	0
chr2,44331936,44332428	1	0	0	0
chr19,41134088,41134738	1	0	0	0
chr18,34319070,34319596	1	0	0	0
chr1,231891409,231891947	1	0	0	0
chr6,147077801,147078344	1	0	0	0
chr4,119806676,119806978	1	0	0	0
chr14,85196459,85196814	1	0	0	0
chr9,28120059,28120755	1	0	0	0
chr3,12862843,12863270	1	0	0	0
chr7,109266639,109267132	1	0	0	0
chr5,33813935,33814336	1	0	0	0
chr13,42603687,42604047	1	0	0	0
chr10,67651974,67652522	1	0	0	0
chr14,44954621,44955475	1	0	0	0
chr5,151707165,151707490	1	0	0	0
chr1,28584730,28585126	1	0	0	0
chr6,11068768,11069523	1	0	0	0
chr16,46041863,46042300	1	0	0	0
chr9,44196194,44197031	1	0	0	0
chr1,81178211,81179065	1	0	0	0
chr18,57355109,57355587	1	0	0	0
chr15,44979664,44980171	1	0	0	0
chr14,3577700,3578400	1	0	0	0
chr5,79196499,79196878	1	0	0	0
chr1,97038529,97038900	1	0	0	0
chr3,126174972,126175821	1	0	0	0
chr11,87631976,87632525	1	0	0	0
chr14,4674210,4674778	1	0	0	0
chr6,48470471,48471085	1	0	0	0
chr14,14154763,14155492	1	0	0	0
chr1,101879016,101879291	1	0	0	0
chr4,159288179,159288596	1	0	0	0
chr10,54225636,54226123	1	0	0	0
chr3,13057095,13057694	1	0	0	0
chr19,61356974,61357574	1	0	0	0
chr15,99826322,99826959	1	0	0	0
chr9,113567923,113568776	1	0	0	0
chr4,117724883,117725342	1	0	0	0
chr11,70512028,70512849	1	0	0	0
chr6,92383849,92384338	1	0	0	0
chr11,65301397,65301789	1	0	0	0
chr2,225267589,225268299	1	0	0	0
chr4,56327673,56328619	1	0	0	0
chr3,172017223,172018514	1	0	0	0
chr15,38137627,38138125	1	0	0	0
chr14,71170621,71171148	1	0	0	0
chr11,27235350,27235903	1	0	0	0
chr12,50285297,50286328	1	0	0	0
chr4,9884644,9885067	1	0	0	0
chr2,14109258,14109863	1	0	0	0
chr1,41664393,41665057	1	0	0	0
chr11,7229806,7230262	1	0	0	0
chr3,146499618,146501043	1	0	0	0
chr1,133883146,133883652	1	0	0	0
chr2,123956874,123957322	1	0	0	0
chr15,15522188,15522723	1	0	0	0
chr3,64818818,64819482	1	0	0	0
chr2,212185553,212186450	1	0	0	0
chr1,255329804,255330421	1	0	0	0
chr1,81928459,81928888	1	0	0	0
chr9,104336582,104337209	1	0	0	0
chr6,79732287,79733126	1	0	0	0
chr17,1786195,1786522	1	0	0	0
chr2,212536007,212536674	1	0	0	0
chr9,77315594,77316394	1	0	0	0
chrX,99685725,99686556	1	0	0	0
chr7,2989988,2990175	1	0	0	0
chr4,64731164,64731564	1	0	0	0
chr1,53446353,53447339	1	0	0	0
chr1,192492394,192493117	1	0	0	0
chr18,59132808,59133449	1	0	0	0
chr9,54600520,54600891	1	0	0	0
chr9,76380800,76381300	1	0	0	0
chr1,232769330,232769882	1	0	0	0
chr14,110087092,110087664	1	0	0	0
chr18,76942611,76943457	1	0	0	0
chr2,177538358,177539170	1	0	0	0
chr6,136359620,136360261	1	0	0	0
chr10,74631575,74632131	1	0	0	0
chr8,132511195,132511683	1	0	0	0
chr11,41902314,41902759	1	0	0	0
chr20,11748347,11748906	1	0	0	0
chr16,14117100,14117548	1	0	0	0
chr14,105999444,105999787	1	0	0	0
chr8,39390591,39391504	1	0	0	0
chr11,482267,482972	1	0	0	0
chr7,145706528,145706883	1	0	0	0
chr1,16841182,16842002	1	0	0	0
chr14,20581426,20582028	1	0	0	0
chr18,20483719,20484189	1	0	0	0
chr9,102797613,102798336	1	0	0	0
chr6,45389082,45389589	1	0	0	0
chr5,57943964,57944232	1	0	0	0
chr14,4063470,4064022	1	0	0	0
chr11,81101409,81102187	1	0	0	0
chr5,72652910,72653565	1	0	0	0
chr5,5679039,5679569	1	0	0	0
chr14,102990874,102991601	1	0	0	0
chr3,152746160,152746642	1	0	0	0
chr4,84250740,84251145	1	0	0	0
chr3,54152856,54153481	1	0	0	0
chr8,29228535,29229658	1	0	0	0
chr6,61028352,61029036	1	0	0	0
chr15,43000949,43001586	1	0	0	0
chr9,97321158,97321732	1	0	0	0
chr6,60840695,60841505	1	0	0	0
chr2,78974766,78975598	1	0	0	0
chr1,204477714,204478198	1	0	0	0
chr2,252539440,252539882	1	0	0	0
chr8,40042788,40043143	1	0	0	0
chr13,78044232,78044841	1	0	0	0
chr18,84961917,84962520	1	0	0	0
chr1,266604097,266604861	1	0	0	0
chr4,55151270,55151720	1	0	0	0
chr8,130967635,130968017	1	0	0	0
chr14,34056707,34057219	1	0	0	0
chr19,17075783,17076404	1	0	0	0
chr2,60953884,60955240	1	0	0	0
chr7,34326508,34326926	1	0	0	0
chr14,65993825,65994494	1	0	0	0
chr5,34126094,34127092	1	0	0	0
chr6,8168542,8169144	1	0	0	0
chr10,3806531,3807105	1	0	0	0
chr5,61303765,61304309	1	0	0	0
chr7,85685501,85686277	1	0	0	0
chr14,54943700,54944547	1	0	0	0
chr8,115285773,115286168	1	0	0	0
chr20,41135865,41136393	1	0	0	0
chr3,119233000,119233561	1	0	0	0
chr5,2553367,2553910	1	0	0	0
chr1,251117315,251117982	1	0	0	0
chr5,142543239,142544157	1	0	0	0
chr7,88595920,88596310	1	0	0	0
chr4,123704541,123705244	1	0	0	0
chr3,170371080,170371547	1	0	0	0
chr16,5258813,5259452	1	0	0	0
chr19,18110287,18111120	1	0	0	0
chr13,88065970,88066622	1	0	0	0
chr17,46596493,46597163	1	0	0	0
chr4,122673470,122674138	1	0	0	0
chr4,13822646,13823049	1	0	0	0
chr13,107708386,107709190	1	0	0	0
chr20,34309286,34309986	1	0	0	0
chr4,175150758,175151357	1	0	0	0
chr8,129516938,129517611	1	0	0	0
chr3,7452284,7452893	1	0	0	0
chr6,11258571,11258989	1	0	0	0
chr6,99602034,99602423	1	0	0	0
chr1,245469099,245469625	1	0	0	0
chr2,144292789,144293254	1	0	0	0
chr13,70978812,70979538	1	0	0	0
chr6,116453990,116454584	1	0	0	0
chr1,6834232,6834831	1	0	0	0
chr5,126997113,126997582	1	0	0	0
chr11,26270734,26271294	1	0	0	0
chr20,5725662,5725950	1	0	0	0
chr1,128414846,128415810	1	0	0	0
chr18,60544642,60544961	1	0	0	0
chr17,46898212,46898712	1	0	0	0
chr14,71891282,71891752	1	0	0	0
chr15,28032134,28032966	1	0	0	0
chr10,6723720,6724454	1	0	0	0
chr7,90222754,90223341	1	0	0	0
chr15,32550970,32551477	1	0	0	0
chr6,48903610,48904125	1	0	0	0
chr7,2899140,2899588	1	0	0	0
chr1,106614844,106615237	1	0	0	0
chr11,4322479,4323225	1	0	0	0
chr1,129025377,129025921	1	0	0	0
chr13,51957238,51958080	1	0	0	0
chr16,16376572,16377010	1	0	0	0
chr2,219340229,219340958	1	0	0	0
chr3,158068170,158068652	1	0	0	0
chr4,137059362,137060380	1	0	0	0
chr2,202451954,202452504	1	0	0	0
chr2,3560484,3561282	1	0	0	0
chr3,176746654,176747073	1	0	0	0
chr5,13984992,13985623	1	0	0	0
chr4,130192594,130193190	1	0	0	0
chr8,12878532,12879125	1	0	0	0
chr18,27677763,27678137	1	0	0	0
chr9,44146971,44147619	1	0	0	0
chr7,59716116,59716721	1	0	0	0
chr3,122990867,122991385	1	0	0	0
chr5,159674709,159675065	1	0	0	0
chr13,103128310,103128782	1	0	0	0
chr6,145258692,145259053	1	0	0	0
chr8,65271464,65272094	1	0	0	0
chr13,98821830,98822234	1	0	0	0
chr11,72523415,72523944	1	0	0	0
chr2,178622256,178622988	1	0	0	0
chrX,34286964,34287398	1	0	0	0
chr3,105610956,105611391	1	0	0	0
chr9,42603520,42603958	1	0	0	0
chr16,16037081,16037866	1	0	0	0
chr11,36339317,36339637	1	0	0	0
chr5,70131026,70131534	1	0	0	0
chr5,57295211,57295477	1	0	0	0
chr5,169749297,169750213	1	0	0	0
chr7,115215121,115215694	1	0	0	0
chr4,183096890,183097512	1	0	0	0
chr12,17566625,17567276	1	0	0	0
chr9,94935874,94936945	1	0	0	0
chr12,17519353,17519990	1	0	0	0
chrX,38750998,38751733	1	0	0	0
chr15,56258869,56259590	1	0	0	0
chr5,47165087,47165690	1	0	0	0
chr10,9435246,9435597	1	0	0	0
chr5,12178736,12179667	1	0	0	0
chr2,252185034,252185707	1	0	0	0
chr13,112540991,112541660	1	0	0	0
chr4,99875349,99875786	1	0	0	0
chr1,94482873,94483587	1	0	0	0
chr6,97409760,97410279	1	0	0	0
chr10,561802,562177	1	0	0	0
chr9,10576138,10576693	1	0	0	0
chr3,131515839,131516330	1	0	0	0
chr13,80282593,80283080	1	0	0	0
chr4,8158265,8158673	1	0	0	0
chr14,86827106,86827764	1	0	0	0
chr17,74920927,74921588	1	0	0	0
chr8,46966616,46967015	1	0	0	0
chr8,95575679,95576179	1	0	0	0
chr11,36388909,36389427	1	0	0	0
chr2,263447893,263448853	1	0	0	0
chr16,84894867,84895431	1	0	0	0
chr1,92071463,92071719	1	0	0	0
chr14,3628247,3629305	1	0	0	0
chr10,67072983,67073484	1	0	0	0
chr10,62721682,62722190	1	0	0	0
chr17,41377681,41378295	1	0	0	0
chr4,78165714,78165991	1	0	0	0
chr3,67567999,67568390	1	0	0	0
chr15,87828819,87829190	1	0	0	0
chr6,132814986,132815282	1	0	0	0
chr8,82032603,82033142	1	0	0	0
chr6,9826423,9826973	1	0	0	0
chr4,18254187,18254984	1	0	0	0
chr4,88591831,88592278	1	0	0	0
chr13,49742745,49743417	1	0	0	0
chr18,15390752,15391477	1	0	0	0
chr2,183016633,183017098	1	0	0	0
chr2,54742238,54742923	1	0	0	0
chr7,109520891,109521929	1	0	0	0
chr5,80881098,80881883	1	0	0	0
chr6,103428563,103428997	1	0	0	0
chr2,31968667,31969698	1	0	0	0
chr8,39842643,39842945	1	0	0	0
chrX,13920556,13920957	1	0	0	0
chr7,40321124,40321531	1	0	0	0
chr9,53561694,53562259	1	0	0	0
chr1,20685612,20686459	1	0	0	0
chr9,88573639,88574058	1	0	0	0
chr16,57416823,57417401	1	0	0	0
chr17,11280131,11280642	1	0	0	0
chr13,71113235,71113638	1	0	0	0
chr4,174663341,174663764	1	0	0	0
chr1,44412834,44413303	1	0	0	0
chr1,278503232,278503660	1	0	0	0
chr3,64574989,64575672	1	0	0	0
chr15,16274276,16275033	1	0	0	0
chr4,131824302,131824927	1	0	0	0
chr15,87291860,87292349	1	0	0	0
chr8,70352364,70352700	1	0	0	0
chrX,142492979,142493387	1	0	0	0
chr3,36804888,36805479	1	0	0	0
chr4,64648076,64648702	1	0	0	0
chr2,157706607,157707293	1	0	0	0
chr17,4490179,4490737	1	0	0	0
chr14,58934091,58934714	1	0	0	0
chr16,85730669,85731210	1	0	0	0
chr18,28971692,28972430	1	0	0	0
chr4,143322411,143322849	1	0	0	0
chr5,26057949,26058568	1	0	0	0
chr20,23262802,23263790	1	0	0	0
chr13,72082002,72082864	1	0	0	0
chr15,90056763,90057185	1	0	0	0
chr7,114056475,114057167	1	0	0	0
chr2,8807626,8808035	1	0	0	0
chr6,31498795,31499370	1	0	0	0
chr3,92564530,92565165	1	0	0	0
chr4,89094083,89094531	1	0	0	0
chr4,171997449,171998529	1	0	0	0
chr12,37839088,37839439	1	0	0	0
chr6,102100066,102100432	1	0	0	0
chr7,11738549,11739124	1	0	0	0
chr4,143015393,143016093	1	0	0	0
chrX,104963155,104963848	1	0	0	0
chr1,15129743,15130274	1	0	0	0
chr3,175474560,175474747	1	0	0	0
chr3,11899551,11899952	1	0	0	0
chr9,10687994,10688668	1	0	0	0
chr18,25074871,25075686	1	0	0	0
chr10,39092256,39092741	1	0	0	0
chr5,139531334,139531853	1	0	0	0
chr5,25643960,25644528	1	0	0	0
chr9,46030320,46030876	1	0	0	0
chr5,28686713,28687386	1	0	0	0
chr20,47392575,47392836	1	0	0	0
chr19,24224847,24225385	1	0	0	0
chr14,80795821,80796226	1	0	0	0
chr2,209792903,209793420	1	0	0	0
chr7,140936514,140937003	1	0	0	0
chr6,87032774,87033530	1	0	0	0
chr12,10175238,10175562	1	0	0	0
chr6,38002950,38003786	1	0	0	0
chr1,278762986,278763587	1	0	0	0
chr10,56868795,56869107	1	0	0	0
chr2,24854698,24855237	1	0	0	0
chr10,26796751,26797387	1	0	0	0
chr11,68273072,68273597	1	0	0	0
chr14,11951631,11952021	1	0	0	0
chr5,65486132,65486700	1	0	0	0
chr2,200564185,200564522	1	0	0	0
chr18,31547689,31548206	1	0	0	0
chr5,155371237,155371891	1	0	0	0
chr14,78555104,78555661	1	0	0	0
chr13,1552941,1553675	1	0	0	0
chr5,64320746,64321266	1	0	0	0
chr4,11462790,11463477	1	0	0	0
chr9,43982480,43982790	1	0	0	0
chr3,97807158,97807594	1	0	0	0
chr10,7058125,7058758	1	0	0	0
chr8,75441099,75441653	1	0	0	0
chr5,84927455,84927817	1	0	0	0
chr7,108081874,108082841	1	0	0	0
chr7,27932163,27932664	1	0	0	0
chr2,62104223,62104773	1	0	0	0
chr3,156933136,156933542	1	0	0	0
chr14,54724756,54725333	1	0	0	0
chr17,21694140,21694724	1	0	0	0
chr18,29176182,29176820	1	0	0	0
chr8,73289419,73289913	1	0	0	0
chr11,6197923,6199019	1	0	0	0
chr14,77003535,77004006	1	0	0	0
chr12,30835429,30835949	1	0	0	0
chr5,18256090,18256722	1	0	0	0
chr9,71368769,71369506	1	0	0	0
chr4,142955979,142956575	1	0	0	0
chr18,60827685,60828279	1	0	0	0
chr16,87261935,87262403	1	0	0	0
chr1,106615439,106616114	1	0	0	0
chr3,125317259,125317583	1	0	0	0
chr2,113180906,113181483	1	0	0	0
chr5,130548256,130548891	1	0	0	0
chr19,57460203,57460660	1	0	0	0
chr16,72431992,72432608	1	0	0	0
chr13,111208381,111208806	1	0	0	0
chr9,47129631,47130144	1	0	0	0
chr6,32416197,32417021	1	0	0	0
chr9,85912895,85913225	1	0	0	0
chr13,78825995,78826514	1	0	0	0
chr6,144698944,144699671	1	0	0	0
chr10,19682389,19682707	1	0	0	0
chr5,74731245,74731796	1	0	0	0
chr2,62953017,62953473	1	0	0	0
chr9,27886048,27886666	1	0	0	0
chr2,53196539,53197039	1	0	0	0
chr12,17303207,17303912	1	0	0	0
chr16,47932884,47933684	1	0	0	0
chr13,96360326,96360657	1	0	0	0
chr14,5222873,5223409	1	0	0	0
chr14,42040202,42040509	1	0	0	0
chr7,120960784,120961276	1	0	0	0
chr3,56389994,56390600	1	0	0	0
chr10,64983369,64984276	1	0	0	0
chr10,2807348,2807882	1	0	0	0
chr1,177076551,177077060	1	0	0	0
chr6,90821038,90821682	1	0	0	0
chr4,147786961,147787413	1	0	0	0
chr14,18893319,18893655	1	0	0	0
chr14,61461822,61462845	1	0	0	0
chr7,70476592,70476888	1	0	0	0
chr2,121843013,121843304	1	0	0	0
chr18,16619015,16619804	1	0	0	0
chr4,58542488,58543033	1	0	0	0
chr14,9358045,9358477	1	0	0	0
chr17,7556158,7556989	1	0	0	0
chr2,112876286,112876727	1	0	0	0
chr13,84940407,84940925	1	0	0	0
chr4,144693076,144693641	1	0	0	0
chr7,132543585,132544575	1	0	0	0
chr10,46230800,46231377	1	0	0	0
chr8,104666514,104666747	1	0	0	0
chr11,7531512,7532030	1	0	0	0
chr1,52489366,52489854	1	0	0	0
chr2,27463375,27463748	1	0	0	0
chr9,44868550,44869217	1	0	0	0
chr14,89491590,89492187	1	0	0	0
chrX,4009150,4009747	1	0	0	0
chr7,86159206,86159719	1	0	0	0
chr7,40630374,40631191	1	0	0	0
chr20,17021463,17021977	1	0	0	0
chr1,250745412,250745997	1	0	0	0
chr16,6057874,6058325	1	0	0	0
chr4,157388006,157388471	1	0	0	0
chr9,116854018,116854682	1	0	0	0
chr14,80904738,80905358	1	0	0	0
chr18,86684850,86685333	1	0	0	0
chr20,12895342,12895980	1	0	0	0
chr7,76999960,77000694	1	0	0	0
chr3,50838893,50840397	1	0	0	0
chr3,3684211,3685138	1	0	0	0
chr4,57167043,57167412	1	0	0	0
chr5,76644218,76644717	1	0	0	0
chr11,81774385,81775320	1	0	0	0
chr4,43196215,43196681	1	0	0	0
chr11,31017592,31018147	1	0	0	0
chr17,9656935,9657261	1	0	0	0
chr6,96894453,96895199	1	0	0	0
chr7,34873085,34873619	1	0	0	0
chr8,69157390,69158387	1	0	0	0
chr6,29406627,29406943	1	0	0	0
chr6,56023243,56023730	1	0	0	0
chr18,33628145,33628637	1	0	0	0
chr20,28404055,28404580	1	0	0	0
chr3,144660857,144661467	1	0	0	0
chr14,105813815,105814458	1	0	0	0
chr17,52408651,52409220	1	0	0	0
chr4,176645391,176646152	1	0	0	0
chr5,47659121,47659505	1	0	0	0
chr8,44269409,44269853	1	0	0	0
chr6,145263356,145263860	1	0	0	0
chr17,55981338,55981815	1	0	0	0
chr12,5960656,5961150	1	0	0	0
chr13,66692295,66692823	1	0	0	0
chr1,161291314,161292043	1	0	0	0
chrX,10047093,10047692	1	0	0	0
chr3,81425055,81425637	1	0	0	0
chr3,135200660,135201412	1	0	0	0
chr1,100326070,100326608	1	0	0	0
chr17,46473126,46473850	1	0	0	0
chr4,16074639,16075139	1	0	0	0
chr6,43361618,43362088	1	0	0	0
chr16,28053191,28053767	1	0	0	0
chr3,110796794,110797190	1	0	0	0
chr4,66366195,66366915	1	0	0	0
chr7,50351369,50352120	1	0	0	0
chr6,27368850,27369728	1	0	0	0
chr7,101870131,101870577	1	0	0	0
chr8,120410999,120411798	1	0	0	0
chr15,86809470,86810105	1	0	0	0
chr15,3579301,3579949	1	0	0	0
chr1,88056859,88057286	1	0	0	0
chr2,62772498,62773253	1	0	0	0
chr7,144171270,144171832	1	0	0	0
chr16,34936582,34937122	1	0	0	0
chr12,12147712,12148380	1	0	0	0
chr15,105729715,105730253	1	0	0	0
chr11,65906739,65908386	1	0	0	0
chr6,137122998,137123455	1	0	0	0
chr2,16592083,16592573	1	0	0	0
chr8,71358714,71359512	1	0	0	0
chr13,71058739,71059435	1	0	0	0
chr2,3778744,3779188	1	0	0	0
chr3,61296058,61296766	1	0	0	0
chr15,25704563,25705149	1	0	0	0
chr20,23422842,23423709	1	0	0	0
chr4,33821402,33822125	1	0	0	0
chr5,40858055,40858733	1	0	0	0
chr3,171330815,171331239	1	0	0	0
chr8,127654044,127654506	1	0	0	0
chr5,151855054,151855458	1	0	0	0
chr1,169317803,169318255	1	0	0	0
chr8,1846646,1847110	1	0	0	0
chr9,63753283,63753997	1	0	0	0
chr16,3825411,3826261	1	0	0	0
chr9,79652018,79652362	1	0	0	0
chr15,105578208,105579201	1	0	0	0
chr4,4571081,4571534	1	0	0	0
chr3,38060749,38061421	1	0	0	0
chr15,10851817,10852553	1	0	0	0
chr17,19500524,19501056	1	0	0	0
chr11,29870820,29871336	1	0	0	0
chr1,163370923,163371376	1	0	0	0
chr6,56524623,56525267	1	0	0	0
chr2,198773474,198774587	1	0	0	0
chr13,51439399,51439905	1	0	0	0
chr15,86387676,86388510	1	0	0	0
chr17,31364031,31364715	1	0	0	0
chr2,157632739,157633325	1	0	0	0
chr2,96904312,96904836	1	0	0	0
chr3,121615481,121616015	1	0	0	0
chr5,60596579,60596993	1	0	0	0
chr10,38179311,38179724	1	0	0	0
chr5,25623012,25623919	1	0	0	0
chr10,30897771,30898229	1	0	0	0
chr14,11970732,11971589	1	0	0	0
chr4,104196071,104196415	1	0	0	0
chr15,60760698,60761217	1	0	0	0
chr2,74857656,74858099	1	0	0	0
chr5,162021160,162022030	1	0	0	0
chr6,37285731,37286434	1	0	0	0
chr10,86301305,86301715	1	0	0	0
chr13,41338645,41339808	1	0	0	0
chr6,96633787,96634339	1	0	0	0
chr19,45434148,45435022	1	0	0	0
chr1,104116930,104117662	1	0	0	0
chr3,67469818,67470581	1	0	0	0
chr9,117020964,117021884	1	0	0	0
chr9,73384954,73385593	1	0	0	0
chr3,108701308,108701789	1	0	0	0
chr3,102175547,102176174	1	0	0	0
chr1,265646599,265647304	1	0	0	0
chr6,331173,332169	1	0	0	0
chr2,19947451,19947871	1	0	0	0
chr9,21310882,21311462	1	0	0	0
chr18,82553926,82554409	1	0	0	0
chr1,106846951,106847573	1	0	0	0
chr10,58797231,58797574	1	0	0	0
chr2,40039036,40039566	1	0	0	0
chr5,142433330,142433969	1	0	0	0
chr16,44208028,44208729	1	0	0	0
chr4,70089400,70090074	1	0	0	0
chr20,26350555,26351180	1	0	0	0
chr14,38473513,38473902	1	0	0	0
chr3,112112240,112112781	1	0	0	0
chr10,4194653,4195036	1	0	0	0
chr8,79123844,79124344	1	0	0	0
chr10,19662795,19663359	1	0	0	0
chr5,61056154,61056902	1	0	0	0
chrX,70608228,70608642	1	0	0	0
chr1,242620236,242620768	1	0	0	0
chr15,23441077,23441932	1	0	0	0
chr6,100596431,100597135	1	0	0	0
chr6,2117022,2117486	1	0	0	0
chr13,25031552,25032119	1	0	0	0
chr8,104191147,104191610	1	0	0	0
chr1,247423685,247424149	1	0	0	0
chr9,70228069,70228492	1	0	0	0
chr11,31222835,31223285	1	0	0	0
chr9,37839796,37840766	1	0	0	0
chr6,99844841,99845527	1	0	0	0
chr15,36639695,36640220	1	0	0	0
chr13,38107900,38108270	1	0	0	0
chr2,119371454,119371791	1	0	0	0
chr2,177902257,177903020	1	0	0	0
chrX,69267075,69267534	1	0	0	0
chr20,48750631,48751005	1	0	0	0
chr10,2958249,2959031	1	0	0	0
chr3,119757579,119757908	1	0	0	0
chr6,113142747,113143418	1	0	0	0
chr16,12892866,12893703	1	0	0	0
chr9,112332753,112333364	1	0	0	0
chrX,66599502,66599943	1	0	0	0
chr11,83995070,83995836	1	0	0	0
chr1,100530819,100531363	1	0	0	0
chr5,156927396,156927858	1	0	0	0
chr16,23303166,23304171	1	0	0	0
chr4,5578272,5579246	1	0	0	0
chr10,37706565,37707620	1	0	0	0
chr3,164060047,164060638	1	0	0	0
chr18,28326145,28327049	1	0	0	0
chr11,88314041,88314644	1	0	0	0
chr4,120735014,120735327	1	0	0	0
chr2,166072709,166073222	1	0	0	0
chr2,41071260,41071860	1	0	0	0
chr16,48463941,48464827	1	0	0	0
chr10,73838281,73838616	1	0	0	0
chr13,85779898,85780437	1	0	0	0
chr1,130963021,130963531	1	0	0	0
chr10,96650505,96650882	1	0	0	0
chr8,28984938,28985401	1	0	0	0
chr5,170685459,170685972	1	0	0	0
chr14,24264114,24264542	1	0	0	0
chr5,84951892,84952165	1	0	0	0
chr1,19085199,19085566	1	0	0	0
chr20,48662029,48663036	1	0	0	0
chr1,270224532,270225368	1	0	0	0
chr15,52202476,52202829	1	0	0	0
chr14,108444713,108445336	1	0	0	0
chr7,91723891,91724901	1	0	0	0
chr2,211770397,211771077	1	0	0	0
chr1,45405041,45405803	1	0	0	0
chr20,14194384,14194753	1	0	0	0
chr8,131067534,131068501	1	0	0	0
chr16,53572720,53573134	1	0	0	0
chr8,73503988,73504891	1	0	0	0
chr5,73510439,73510843	1	0	0	0
chr15,4238466,4238936	1	0	0	0
chr6,130207841,130208698	1	0	0	0
chr2,45638307,45638992	1	0	0	0
chr17,80550019,80550823	1	0	0	0
chr11,68262171,68262499	1	0	0	0
chrX,134688605,134689199	1	0	0	0
chr2,19055265,19055633	1	0	0	0
chr20,22333593,22334895	1	0	0	0
chr2,62678139,62678796	1	0	0	0
chr8,110604212,110604705	1	0	0	0
chr6,8434240,8434638	1	0	0	0
chr18,67515584,67516259	1	0	0	0
chr9,83182424,83182923	1	0	0	0
chr15,14784018,14784820	1	0	0	0
chr2,151189061,151189505	1	0	0	0
chr14,67334187,67334579	1	0	0	0
chr14,2638384,2638798	1	0	0	0
chr4,140366290,140366956	1	0	0	0
chr3,100355767,100356422	1	0	0	0
chr18,80740311,80741013	1	0	0	0
chr9,15851933,15853402	1	0	0	0
chr3,57127832,57128494	1	0	0	0
chr15,105707708,105708221	1	0	0	0
chr2,208015135,208016131	1	0	0	0
chr1,19238297,19239364	1	0	0	0
chrX,69367441,69368036	1	0	0	0
chr14,9072270,9072987	1	0	0	0
chr8,14794600,14795116	1	0	0	0
chr2,62783543,62783891	1	0	0	0
chr4,159058243,159058896	1	0	0	0
chr18,6441624,6442283	1	0	0	0
chr2,100854922,100855602	1	0	0	0
chr5,165886604,165887182	1	0	0	0
chr2,221728836,221729362	1	0	0	0
chr2,32739735,32740218	1	0	0	0
chr9,94721312,94722001	1	0	0	0
chr15,43728056,43728600	1	0	0	0
chr11,29975989,29976265	1	0	0	0
chr2,111803620,111804128	1	0	0	0
chr1,280012781,280013433	1	0	0	0
chr13,103137625,103138357	1	0	0	0
chr2,180654659,180655125	1	0	0	0
chr17,29258087,29258738	1	0	0	0
chr4,118037187,118037472	1	0	0	0
chr6,122865287,122865662	1	0	0	0
chr5,106633036,106633609	1	0	0	0
chr4,84689970,84690642	1	0	0	0
chr5,157509468,157510145	1	0	0	0
chr7,114567822,114568566	1	0	0	0
chr5,157730767,157731072	1	0	0	0
chr18,47890661,47891272	1	0	0	0
chr2,111080048,111080445	1	0	0	0
chr10,9663159,9663882	1	0	0	0
chr14,58892224,58892979	1	0	0	0
chr1,72893488,72893879	1	0	0	0
chr5,52260439,52260992	1	0	0	0
chr1,126860546,126861018	1	0	0	0
chr9,42720898,42721385	1	0	0	0
chr2,231772089,231772778	1	0	0	0
chr14,48687165,48687746	1	0	0	0
chr1,278429121,278429896	1	0	0	0
chr19,43792903,43793447	1	0	0	0
chr20,43189459,43189979	1	0	0	0
chr17,5003622,5004543	1	0	0	0
chr11,81109391,81110034	1	0	0	0
chr19,50579961,50580526	1	0	0	0
chrX,14291150,14292002	1	0	0	0
chr1,251604175,251604997	1	0	0	0
chr2,149603474,149603865	1	0	0	0
chr3,25376168,25376904	1	0	0	0
chrX,94706960,94707487	1	0	0	0
chr13,15166660,15167320	1	0	0	0
chr1,151439138,151439702	1	0	0	0
chr13,113533086,113533794	1	0	0	0
chr7,57971079,57971620	1	0	0	0
chr10,9215657,9216149	1	0	0	0
chr18,1658507,1659245	1	0	0	0
chr7,66356940,66357450	1	0	0	0
chrX,142062681,142063065	1	0	0	0
chr7,104803547,104804080	1	0	0	0
chr4,143180505,143181247	1	0	0	0
chr12,17942721,17943196	1	0	0	0
chr20,13081751,13082361	1	0	0	0
chr7,99926834,99927480	1	0	0	0
chr1,188667343,188667809	1	0	0	0
chr2,260121980,260122429	1	0	0	0
chr9,78382855,78383529	1	0	0	0
chr19,14582991,14584094	1	0	0	0
chr13,83568665,83568986	1	0	0	0
chr4,61184050,61184579	1	0	0	0
chr4,99837888,99838326	1	0	0	0
chr20,7572264,7572613	1	0	0	0
chr5,127006731,127007272	1	0	0	0
chr14,18176573,18176988	1	0	0	0
chr15,89423504,89424109	1	0	0	0
chr13,113426939,113427650	1	0	0	0
chr16,20828539,20828812	1	0	0	0
chr11,65094461,65094982	1	0	0	0
chr1,170073438,170074074	1	0	0	0
chr3,92721890,92722654	1	0	0	0
chr13,78914058,78914831	1	0	0	0
chr16,78823994,78824552	1	0	0	0
chr1,59172867,59173330	1	0	0	0
chrX,61882949,61883527	1	0	0	0
chr6,91756587,91757282	1	0	0	0
chr9,46061765,46062199	1	0	0	0
chr15,4274818,4275584	1	0	0	0
chr4,69072882,69073333	1	0	0	0
chr9,25801553,25802044	1	0	0	0
chr16,84778772,84779400	1	0	0	0
chr5,19835006,19835608	1	0	0	0
chr18,25337003,25337629	1	0	0	0
chr20,46501055,46501584	1	0	0	0
[truncated: 7,156 more rows]
