# Supplementary material for: Methamphetamine-induced region-specific transcriptomic and epigenetic changes in the brain of male rats
Source: Commun Biol. 2023 Sep 27;6:991. doi: 10.1038/s42003-023-05355-3 (PMC10533900; doi:10.1038/s42003-023-05355-3)
Supplement: Supplementary file 8 — Supplementary Data 6 [file 42003_2023_5355_MOESM8_ESM.xlsx]

## Sheet: DAR_4region
Supplementary Data 6. METH-overdose induced differential accessible regions (DARs) in 4 rat brain regions.
Differential accessible region	Log2(Fold change)				FDR
	NAc	DG	CA	SVZ	NAc	DG	CA	SVZ
chr14,82708160,82708859	0.585935	0	0	0	0.000588281	1	1	1
chr3,151326848,151327603	0.5864	0	0	0	0.000300863	1	1	1
chr2,79061897,79062614	0.589497	0	0	0	0.000284402	1	1	1
chr20,44566870,44567281	0.590099	0	0	0	0.000782007	1	1	1
chr4,140894009,140894634	0.590878	0	0	0	0.000353166	1	1	1
chr5,93155608,93156765	0.591071	0	0	0	0.000715368	1	1	1
chr18,72304808,72305581	0.591789	0	0	0	6.97068e-06	1	1	1
chr15,61943215,61943999	0.593726	0	0	0	0.000259843	1	1	1
chr12,22094077,22094591	0.593966	0	0	0	0.00076698	1	1	1
chr1,210739621,210741352	0.594492	0	0	0	3.77759e-08	1	1	1
chr3,82934679,82935322	0.594707	0	0	0	0.000171639	1	1	1
chr6,136833116,136834487	0.595188	0	0	0	0.000246107	1	1	1
chr1,77865610,77866315	0.596626	0	0	0	9.61526e-05	1	1	1
chr1,2216954,2217444	0.596626	0	0	0	8.74991e-05	1	1	1
chr6,21599475,21600760	0.596682	0	0	0	3.50114e-05	1	1	1
chr2,187854078,187854390	0.599035	0	0	0	0.000717216	1	1	1
chr4,120979436,120980574	0.599164	0	0	0	0.000624309	1	1	1
chr4,144903973,144905809	0.600229	0	0	0	0.000599177	1	1	1
chr19,25147697,25148477	0.601755	0	0	0	0.000510642	1	1	1
chr8,69464735,69465550	0.602702	0	0	0	1.1263e-06	1	1	1
chr7,114860240,114860946	0.603191	0	0	0	0.000447278	1	1	1
chr2,94628776,94629725	0.603412	0	0	0	0.000348579	1	1	1
chr1,208369874,208370763	0.603546	0	0	0	0.000761481	1	1	1
chr19,21707425,21708251	0.604366	0	0	0	6.51832e-06	1	1	1
chrX,136807525,136808403	0.604994	0	0	0	7.9771e-05	1	1	1
chr16,82382397,82383826	0.605186	0	0	0	4.48772e-16	1	1	1
chr6,95211660,95212728	0.605354	0	0	0	6.81077e-06	1	1	1
chr10,50394733,50395586	0.605653	0	0	0	6.67727e-07	1	1	1
chr17,19066749,19067849	0.606078	0	0	0	0.000104654	1	1	1
chr9,76800330,76801245	0.606224	0	0	0	0.000212359	1	1	1
chr1,170317557,170318929	0.607358	0	0	0	0.000187591	1	1	1
chr4,30211816,30212709	0.610294	0	0	0	9.67173e-05	1	1	1
chr10,88265018,88266791	0.610657	0	0	0	3.68018e-11	1	1	1
chr3,93619571,93620344	0.610881	0	0	0	6.16429e-06	1	1	1
chr4,126424414,126425419	0.612188	0	0	0	4.17165e-07	1	1	1
chr16,82734428,82735343	0.612947	0	0	0	0.000688927	1	1	1
chr17,18813477,18814472	0.614105	0	0	0	0.000603782	1	1	1
chr10,14611265,14611830	0.616242	0	0	0	2.53904e-05	1	1	1
chr1,140573395,140573850	0.617525	0	0	0	0.000564169	1	1	1
chr3,154045022,154045461	0.618609	0	0	0	0.000369394	1	1	1
chr1,142469746,142470441	0.619496	0	0	0	0.000793427	1	1	1
chr7,142734292,142735166	0.620358	0	0	0	2.81068e-08	1	1	1
chr15,54756824,54757871	0.622687	0	0	0	3.70154e-06	1	1	1
chr11,61925284,61926803	0.622795	0	0	0	0.000302264	1	1	1
chr10,76038564,76039049	0.623124	0	0	0	0.000597131	1	1	1
chr17,40315392,40316390	0.623393	0	0	0	0.000177211	1	1	1
chr10,58860466,58861179	0.623752	0	0	0	0.000360019	1	1	1
chr6,43154959,43155723	0.624364	0	0	0	0.000906016	1	1	1
chr8,45792155,45792508	0.624787	0	0	0	0.000467729	1	1	1
chr20,46035234,46035978	0.624814	0	0	0	0.000133541	1	1	1
chr4,32383919,32384527	0.625073	0	0	0	0.000692773	1	1	1
chr15,55660068,55660610	0.625881	0	0	0	0.000226345	1	1	1
chr6,94306647,94307358	0.626336	0	0	0	3.09621e-05	1	1	1
chr3,164499567,164500139	0.626507	0	0	0	0.000194809	1	1	1
chr17,89224213,89225034	0.626745	0	0	0	6.08417e-10	1	1	1
chr10,51601121,51601723	0.627553	0	0	0	0.000865482	1	1	1
chr13,49581652,49582307	0.628257	0	0	0	0.000242406	1	1	1
chr11,79242946,79243707	0.628315	0	0	0	6.957e-05	1	1	1
chr3,159568920,159569479	0.629375	0	0	0	0.000153586	1	1	1
chr3,139452798,139453592	0.629407	0	0	0	0.000582619	1	1	1
chr2,258010473,258011963	0.629958	0	0	0	1.78951e-06	1	1	1
chr1,85378041,85378569	0.630583	0	0	0	0.000269994	1	1	1
chr15,52281012,52281627	0.631401	0	0	0	5.21575e-06	1	1	1
chr2,207999120,208000172	0.633328	0	0	0	1.24626e-05	1	1	1
chr5,50572897,50573801	0.633843	0	0	0	8.78016e-07	1	1	1
chr2,225288862,225289600	0.633957	0	0	0	0.000747419	1	1	1
chr14,78292422,78293081	0.634138	0	0	0	6.23092e-05	1	1	1
chr4,160163254,160164042	0.638495	0	0	0	1.81539e-05	1	1	1
chr8,13421213,13422169	0.638977	0	0	0	5.18612e-05	1	1	1
chr2,121641465,121642382	0.639285	0	0	0	0.000523097	1	1	1
chr3,34923039,34923954	0.640361	0	0	0	1.90997e-05	1	1	1
chr13,77891407,77892588	0.641976	0	0	0	4.9587e-07	1	1	1
chr9,28746969,28747756	0.642272	0	0	0	0.000505552	1	1	1
chr9,50526684,50527282	0.643008	0	0	0	0.000256161	1	1	1
chr15,111189979,111190832	0.644379	0	0	0	0.000125759	1	1	1
chr3,1980917,1981747	0.644561	0	0	0	0.00018925	1	1	1
chr18,26715775,26716703	0.646238	0	0	0	8.49369e-05	1	1	1
chr5,115293406,115294098	0.647221	0	0	0	0.000188157	1	1	1
chr13,108635124,108635680	0.647786	0	0	0	8.17506e-05	1	1	1
chr5,137097316,137097740	0.647847	0	0	0	0.000180835	1	1	1
chr2,166188808,166189343	0.649905	0	0	0	7.38277e-05	1	1	1
chr18,40431688,40432339	0.651089	0	0	0	7.44885e-06	1	1	1
chr4,150643829,150644892	0.652026	0	0	0	1.81657e-05	1	1	1
chr14,73219521,73220667	0.652954	0	0	0	8.49369e-05	1	1	1
chr6,8886588,8887094	0.653045	0	0	0	0.00086178	1	1	1
chr1,240488880,240489876	0.653137	0	0	0	2.83037e-07	1	1	1
chr10,106233633,106234087	0.653303	0	0	0	0.00068388	1	1	1
chr2,250675455,250676296	0.653443	0	0	0	7.70405e-08	1	1	1
chr17,10271410,10272292	0.653546	0	0	0	1.43408e-05	1	1	1
chr8,116703634,116704153	0.653792	0	0	0	0.000243914	1	1	1
chr4,144347346,144348210	0.657534	0	0	0	2.30396e-09	1	1	1
chr1,269750499,269751050	0.657702	0	0	0	0.000560428	1	1	1
chr1,28611181,28611661	0.658401	0	0	0	0.000255974	1	1	1
chr4,121133555,121134156	0.658498	0	0	0	0.000352124	1	1	1
chr3,159232711,159233417	0.659802	0	0	0	0.000709553	1	1	1
chr9,115917114,115917797	0.660329	0	0	0	0.000236436	1	1	1
chr4,7385793,7387364	0.660681	0	0	0	0.000291394	1	1	1
chr12,16634576,16635050	0.660754	0	0	0	0.000131311	1	1	1
chr1,222434906,222435679	0.661495	0	0	0	1.17101e-08	1	1	1
chr20,13149141,13149442	0.661743	0	0	0	0.000536574	1	1	1
chr20,45633465,45634194	0.662635	0	0	0	1.46675e-07	1	1	1
chr7,18448912,18449475	0.662883	0	0	0	0.000919405	1	1	1
chr1,140570092,140570754	0.663052	0	0	0	0.000596641	1	1	1
chr5,86384507,86385020	0.663754	0	0	0	0.000637483	1	1	1
chr15,103632475,103633193	0.665681	0	0	0	0.000226192	1	1	1
chr1,20331676,20333530	0.666342	0	0	0	6.17989e-11	1	1	1
chr19,10880446,10881237	0.666736	0	0	0	0.000414153	1	1	1
chr16,21293535,21294167	0.666843	0	0	0	1.82956e-05	1	1	1
chrX,124464604,124465341	0.667383	0	0	0	0.00034032	1	1	1
chr3,161788155,161789070	0.668611	0	0	0	1.38207e-06	1	1	1
chr15,105992016,105992639	0.668813	0	0	0	4.48259e-05	1	1	1
chr9,53338276,53338925	0.66891	0	0	0	0.00023565	1	1	1
chr8,130640068,130640670	0.672386	0	0	0	0.000215467	1	1	1
chr8,49676236,49677141	0.672605	0	0	0	2.08326e-07	1	1	1
chr11,30586186,30587282	0.673232	0	0	0	1.93431e-05	1	1	1
chr7,39015987,39016539	0.674197	0	0	0	0.000667695	1	1	1
chr12,26285107,26285717	0.674446	0	0	0	0.000256083	1	1	1
chr12,607947,608350	0.674486	0	0	0	0.00017554	1	1	1
chr2,138825779,138826486	0.674753	0	0	0	2.00002e-05	1	1	1
chr18,50626409,50627604	0.674913	0	0	0	0.000127164	1	1	1
chr3,154777730,154778444	0.67502	0	0	0	6.29799e-05	1	1	1
chr5,165762659,165763088	0.675505	0	0	0	0.000188118	1	1	1
chr13,40006153,40007057	0.677421	0	0	0	0.000314079	1	1	1
chr7,126384849,126385830	0.679586	0	0	0	1.53327e-07	1	1	1
chr11,89286651,89287491	0.681546	0	0	0	6.23016e-05	1	1	1
chr8,56629410,56629886	0.681803	0	0	0	6.46716e-05	1	1	1
chr13,107415932,107416729	0.682644	0	0	0	7.44885e-06	1	1	1
chr6,12524757,12525603	0.683013	0	0	0	0.000118749	1	1	1
chr1,121160234,121160898	0.684973	0	0	0	3.897e-06	1	1	1
chr9,67646673,67647291	0.685521	0	0	0	1.73919e-05	1	1	1
chr7,116606549,116608275	0.685804	0	0	0	3.15631e-12	1	1	1
chr10,75951399,75952479	0.686282	0	0	0	7.61405e-05	1	1	1
chr4,132206658,132207202	0.686353	0	0	0	0.000166129	1	1	1
chr1,188662115,188662583	0.690016	0	0	0	0.00069856	1	1	1
chr7,77099532,77100390	0.690022	0	0	0	3.83155e-09	1	1	1
chr3,164750871,164751498	0.690124	0	0	0	0.000337453	1	1	1
chr2,212643319,212644372	0.690371	0	0	0	3.20074e-05	1	1	1
chr4,61338121,61338869	0.690543	0	0	0	0.000766728	1	1	1
chr1,247414277,247414848	0.692538	0	0	0	0.000195738	1	1	1
chr7,113649253,113650158	0.693162	0	0	0	9.88103e-05	1	1	1
chr16,61507296,61507792	0.693268	0	0	0	6.74993e-05	1	1	1
chr18,31982243,31983480	0.693929	0	0	0	0.000698231	1	1	1
chr1,79823270,79823774	0.694627	0	0	0	0.00024942	1	1	1
chr3,54449076,54449933	0.695347	0	0	0	0.00062463	1	1	1
chr6,110932605,110933264	0.695698	0	0	0	5.54145e-06	1	1	1
chr1,142577722,142578331	0.697359	0	0	0	0.000293465	1	1	1
chr7,109083088,109083739	0.697618	0	0	0	0.000551986	1	1	1
chr6,71195156,71196203	0.697792	0	0	0	0.000389431	1	1	1
chr1,185036612,185037714	0.700023	0	0	0	5.42926e-07	1	1	1
chr19,40268939,40269631	0.70096	0	0	0	4.7265e-05	1	1	1
chr12,43812467,43813030	0.70193	0	0	0	7.67766e-05	1	1	1
chr2,41724102,41725208	0.702618	0	0	0	1.24311e-06	1	1	1
chr1,57772552,57773162	0.702768	0	0	0	0.000822803	1	1	1
chr20,47070437,47071627	0.703891	0	0	0	1.28915e-05	1	1	1
chr12,36438662,36439061	0.70393	0	0	0	0.000947052	1	1	1
chr6,53895074,53895717	0.7051	0	0	0	0.000990111	1	1	1
chr17,57294812,57295342	0.706015	0	0	0	5.64675e-05	1	1	1
chr5,117820679,117821880	0.706279	0	0	0	5.64689e-08	1	1	1
chr5,126615867,126616446	0.706513	0	0	0	2.00021e-05	1	1	1
chr13,70486891,70488027	0.707073	0	0	0	0.000295451	1	1	1
chr1,11410721,11411264	0.70731	0	0	0	0.000283666	1	1	1
chr17,77708267,77708901	0.707682	0	0	0	0.00064997	1	1	1
chr2,60131470,60132655	0.707903	0	0	0	0.000766957	1	1	1
chr10,75999534,76000269	0.709182	0	0	0	4.91929e-06	1	1	1
chr8,33886130,33886862	0.712484	0	0	0	0.000240857	1	1	1
chr18,79964341,79965357	0.712794	0	0	0	3.59494e-05	1	1	1
chr2,262413515,262414217	0.713648	0	0	0	0.000414819	1	1	1
chr13,70709822,70710669	0.714429	0	0	0	0.000102245	1	1	1
chr8,13630252,13630938	0.714918	0	0	0	1.63613e-05	1	1	1
chr6,147933649,147934541	0.715236	0	0	0	0.000364633	1	1	1
chr6,41493355,41494382	0.715759	0	0	0	0.000856408	1	1	1
chr6,41199804,41200382	0.716268	0	0	0	0.000660581	1	1	1
chr1,53379965,53380665	0.716765	0	0	0	0.000156335	1	1	1
chr14,63230533,63231021	0.717441	0	0	0	0.000454729	1	1	1
chr2,62085366,62085909	0.717868	0	0	0	0.000923518	1	1	1
chr4,69935043,69936183	0.71803	0	0	0	1.67056e-09	1	1	1
chr7,137545443,137546011	0.718444	0	0	0	0.000956314	1	1	1
chr1,7218964,7219879	0.719626	0	0	0	0.000423112	1	1	1
chr2,261099748,261101763	0.721643	0	0	0	2.75267e-11	1	1	1
chr5,155117941,155118609	0.722275	0	0	0	0.000144375	1	1	1
chr13,45053265,45053791	0.722947	0	0	0	4.2917e-05	1	1	1
chr7,142718263,142719209	0.723456	0	0	0	4.46026e-06	1	1	1
chr13,85803979,85804618	0.7235	0	0	0	4.51256e-05	1	1	1
chr14,72709461,72710141	0.723596	0	0	0	0.000566586	1	1	1
chr1,34787361,34788104	0.723642	0	0	0	0.000976491	1	1	1
chr1,48809097,48809847	0.72405	0	0	0	0.000274991	1	1	1
chr18,24944581,24945714	0.72421	0	0	0	0.000368392	1	1	1
chr1,128659660,128660217	0.724399	0	0	0	0.000956399	1	1	1
chr18,72282915,72283500	0.726349	0	0	0	2.29734e-06	1	1	1
chr19,41482439,41482833	0.726423	0	0	0	0.000290304	1	1	1
chr5,141280772,141281288	0.726847	0	0	0	3.13645e-08	1	1	1
chr4,155119093,155119792	0.730061	0	0	0	1.73146e-05	1	1	1
chr5,170486099,170486633	0.73015	0	0	0	0.000350425	1	1	1
chr16,73083319,73084171	0.73016	0	0	0	0.000380636	1	1	1
chr12,48066097,48066596	0.73055	0	0	0	4.81616e-05	1	1	1
chr18,72395459,72396177	0.733062	0	0	0	0.000215631	1	1	1
chr1,187280474,187281169	0.734741	0	0	0	0.000745943	1	1	1
chr8,57885413,57886557	0.737219	0	0	0	0.000473449	1	1	1
chr2,95680705,95681441	0.737501	0	0	0	2.00299e-05	1	1	1
chr11,28212863,28213982	0.738402	0	0	0	8.39181e-07	1	1	1
chr7,52106694,52107258	0.738418	0	0	0	0.000143556	1	1	1
chr20,21316351,21317440	0.738528	0	0	0	0.000218514	1	1	1
chr5,171014335,171014979	0.739304	0	0	0	0.000225105	1	1	1
chr9,70639620,70640510	0.739577	0	0	0	7.69507e-05	1	1	1
chr5,157133152,157133718	0.739793	0	0	0	0.000728234	1	1	1
chr7,97711601,97712183	0.741231	0	0	0	0.000831874	1	1	1
chr10,39394411,39395171	0.741356	0	0	0	9.00668e-06	1	1	1
chr4,155635636,155636176	0.741362	0	0	0	9.06316e-05	1	1	1
chr1,273807231,273808614	0.741906	0	0	0	0.000309617	1	1	1
chr10,98691238,98691986	0.743626	0	0	0	3.78907e-05	1	1	1
chr12,22695284,22695706	0.746875	0	0	0	0.000688238	1	1	1
chr4,61173289,61173970	0.747269	0	0	0	0.00049436	1	1	1
chr2,54536041,54536590	0.747351	0	0	0	0.000534533	1	1	1
chr4,77756872,77757595	0.747495	0	0	0	0.000318024	1	1	1
chr2,203770097,203770642	0.748017	0	0	0	0.000333395	1	1	1
chr5,93301791,93302247	0.749617	0	0	0	0.000487529	1	1	1
chr15,3468580,3469127	0.749823	0	0	0	4.40193e-05	1	1	1
chr20,10020421,10021051	0.751542	0	0	0	0.000339612	1	1	1
chrX,157327241,157327800	0.751908	0	0	0	0.000226345	1	1	1
chr18,79666949,79667343	0.752357	0	0	0	0.000582619	1	1	1
chr1,173742516,173743350	0.754378	0	0	0	0.000679879	1	1	1
chr9,16425564,16426280	0.754892	0	0	0	3.15195e-06	1	1	1
chr19,10167337,10168019	0.755103	0	0	0	0.000782442	1	1	1
chr17,58458934,58459607	0.755308	0	0	0	0.000294979	1	1	1
chr7,125786685,125787855	0.755599	0	0	0	0.00051963	1	1	1
chr18,3924469,3925336	0.756299	0	0	0	4.87051e-10	1	1	1
chr16,10414631,10415180	0.757619	0	0	0	0.000293465	1	1	1
chr16,86651111,86652006	0.757748	0	0	0	3.30102e-05	1	1	1
chr5,157187412,157188136	0.757849	0	0	0	6.7501e-07	1	1	1
chr7,50395055,50396072	0.759316	0	0	0	6.40724e-05	1	1	1
chr16,8060144,8061420	0.760476	0	0	0	5.06284e-06	1	1	1
chr1,247651586,247652357	0.761612	0	0	0	0.000265856	1	1	1
chr20,55649850,55650343	0.762507	0	0	0	0.000271738	1	1	1
chr2,21538103,21538845	0.762896	0	0	0	8.09141e-05	1	1	1
chr14,71046715,71047169	0.764579	0	0	0	2.48552e-05	1	1	1
chr5,113780798,113781936	0.764642	0	0	0	2.04276e-05	1	1	1
chr17,83258202,83259210	0.764969	0	0	0	7.65047e-06	1	1	1
chr5,6288033,6288822	0.765135	0	0	0	5.15692e-05	1	1	1
chr2,190017812,190018410	0.765291	0	0	0	0.000142164	1	1	1
chr6,106021439,106022148	0.765358	0	0	0	0.000333997	1	1	1
chr4,9180019,9180562	0.766056	0	0	0	0.00015974	1	1	1
chr1,85484901,85485391	0.767823	0	0	0	0.000957704	1	1	1
chr2,98095162,98096391	0.768854	0	0	0	1.24439e-09	1	1	1
chr13,43362975,43363786	0.769243	0	0	0	0.000505552	1	1	1
chr3,157353536,157354420	0.769294	0	0	0	0.000132958	1	1	1
chr4,172708944,172709791	0.769509	0	0	0	0.000532003	1	1	1
chr1,135530072,135530768	0.769701	0	0	0	4.22407e-05	1	1	1
chr13,90937907,90938536	0.772051	0	0	0	0.000633478	1	1	1
chr16,25204265,25204881	0.772507	0	0	0	3.05557e-05	1	1	1
chr13,26133285,26134104	0.775532	0	0	0	4.22429e-08	1	1	1
chr7,30365856,30366633	0.775919	0	0	0	2.48124e-06	1	1	1
chr15,4759491,4760002	0.777185	0	0	0	0.000404254	1	1	1
chr1,221690021,221690617	0.778195	0	0	0	0.000770921	1	1	1
chr6,38163811,38164621	0.778577	0	0	0	8.62912e-06	1	1	1
chr16,58504806,58505293	0.778799	0	0	0	6.10113e-05	1	1	1
chr13,80239894,80240550	0.779459	0	0	0	0.000201329	1	1	1
chr17,17752891,17753615	0.779587	0	0	0	0.000375409	1	1	1
chr10,67393872,67394352	0.77968	0	0	0	0.000430325	1	1	1
chr12,6830709,6831130	0.780217	0	0	0	0.000771127	1	1	1
chr11,79720721,79722176	0.784529	0	0	0	3.56388e-06	1	1	1
chr18,18002090,18002597	0.784886	0	0	0	2.91312e-05	1	1	1
chr3,138132859,138133785	0.788144	0	0	0	0.000140385	1	1	1
chr13,34485360,34486375	0.789725	0	0	0	0.000454106	1	1	1
chr20,19762261,19762782	0.789767	0	0	0	0.000301021	1	1	1
chr17,16080688,16081005	0.792359	0	0	0	2.02473e-06	1	1	1
chr4,153590461,153591170	0.793599	0	0	0	0.000132862	1	1	1
chr5,20671295,20671998	0.794746	0	0	0	0.000411499	1	1	1
chr1,124209662,124210111	0.795315	0	0	0	3.54561e-05	1	1	1
chr4,7361882,7362373	0.796139	0	0	0	7.02292e-06	1	1	1
chr4,83081198,83081831	0.79676	0	0	0	4.89884e-05	1	1	1
chr18,74712035,74712829	0.797875	0	0	0	2.03782e-05	1	1	1
chr14,39561930,39562418	0.798299	0	0	0	4.60109e-05	1	1	1
chr1,240531618,240532337	0.798507	0	0	0	8.50625e-06	1	1	1
chr4,171345455,171345911	0.798627	0	0	0	0.000550638	1	1	1
chr7,33008341,33008996	0.80016	0	0	0	0.000108968	1	1	1
chr2,59968018,59968359	0.80122	0	0	0	8.0485e-05	1	1	1
chr20,12197503,12198411	0.801956	0	0	0	0.000796619	1	1	1
chr1,56789927,56790149	0.802195	0	0	0	0.000308448	1	1	1
chr14,35424862,35425519	0.804648	0	0	0	0.000165836	1	1	1
chr4,157913594,157914365	0.805173	0	0	0	1.498e-07	1	1	1
chr12,22092060,22092588	0.808299	0	0	0	0.000550067	1	1	1
chr15,48958719,48959226	0.809574	0	0	0	0.000565933	1	1	1
chr15,14177489,14178384	0.809953	0	0	0	0.000272071	1	1	1
chr14,24051809,24052413	0.811013	0	0	0	2.96267e-05	1	1	1
chr8,8487408,8488133	0.81124	0	0	0	6.76673e-06	1	1	1
chr8,43290579,43291374	0.811795	0	0	0	1.89304e-05	1	1	1
chr2,145271016,145271531	0.812187	0	0	0	4.41252e-06	1	1	1
chr9,27067696,27068150	0.812895	0	0	0	9.16776e-06	1	1	1
chr14,39091956,39092506	0.813549	0	0	0	9.28523e-06	1	1	1
chr14,16779726,16780096	0.815501	0	0	0	8.96751e-05	1	1	1
chr1,46358973,46359531	0.818779	0	0	0	1.22094e-09	1	1	1
chr20,28574103,28574637	0.819442	0	0	0	3.42299e-07	1	1	1
chr4,146119479,146120591	0.822603	0	0	0	9.32058e-06	1	1	1
chr15,51869552,51870804	0.823572	0	0	0	8.04282e-11	1	1	1
chr2,261096331,261096889	0.823786	0	0	0	6.47817e-09	1	1	1
chr14,16257052,16257528	0.826011	0	0	0	7.90838e-06	1	1	1
chr16,9238995,9239717	0.827401	0	0	0	4.7143e-06	1	1	1
chr15,47128231,47128658	0.828574	0	0	0	0.000128729	1	1	1
chr8,6897896,6898547	0.828869	0	0	0	0.000338269	1	1	1
chr16,5358458,5359482	0.829014	0	0	0	3.34525e-05	1	1	1
chr3,165659093,165659791	0.829478	0	0	0	1.01355e-05	1	1	1
chr4,77055934,77057120	0.832827	0	0	0	4.02714e-05	1	1	1
chr18,82465115,82465806	0.833565	0	0	0	7.01875e-06	1	1	1
chr13,50527946,50528654	0.837774	0	0	0	7.29958e-10	1	1	1
chr16,79927280,79928008	0.838489	0	0	0	0.000458569	1	1	1
chr16,10213981,10214753	0.839524	0	0	0	6.58313e-05	1	1	1
chr4,151379328,151379873	0.840221	0	0	0	1.32213e-06	1	1	1
chr7,137720017,137720575	0.840405	0	0	0	3.84189e-07	1	1	1
chr8,122926866,122927586	0.841463	0	0	0	6.16365e-05	1	1	1
chr15,45375671,45376621	0.841806	0	0	0	2.48616e-06	1	1	1
chr7,12931249,12932122	0.842304	0	0	0	1.6184e-05	1	1	1
chr12,14902055,14902642	0.843161	0	0	0	4.99468e-06	1	1	1
chr18,65340195,65340674	0.846406	0	0	0	9.93475e-06	1	1	1
chr18,17596761,17597459	0.84652	0	0	0	0.000113904	1	1	1
chr11,16274894,16275585	0.847039	0	0	0	3.5979e-05	1	1	1
chr17,17385923,17386568	0.855544	0	0	0	0.000522369	1	1	1
chr20,42295519,42296093	0.856326	0	0	0	9.87922e-06	1	1	1
chr10,54664428,54664881	0.857527	0	0	0	2.41208e-05	1	1	1
chr15,56053768,56054426	0.857923	0	0	0	0.000640604	1	1	1
chr14,22935493,22936070	0.860737	0	0	0	0.000139675	1	1	1
chr11,86685373,86685792	0.860911	0	0	0	5.67404e-06	1	1	1
chr11,33101611,33102281	0.862206	0	0	0	1.2701e-05	1	1	1
chr6,73006098,73006573	0.862314	0	0	0	0.000471126	1	1	1
chr11,60176980,60177737	0.862782	0	0	0	1.3604e-06	1	1	1
chr4,123416759,123417072	0.863734	0	0	0	2.89642e-05	1	1	1
chr2,221059551,221060310	0.864024	0	0	0	2.03962e-06	1	1	1
chr19,61068203,61069189	0.865698	0	0	0	8.28554e-08	1	1	1
chr10,19273343,19273998	0.866927	0	0	0	4.32975e-05	1	1	1
chr7,50167417,50167840	0.868361	0	0	0	0.00012929	1	1	1
chr1,173611891,173612286	0.87142	0	0	0	1.04964e-05	1	1	1
chr5,48107777,48108685	0.873835	0	0	0	8.74714e-16	1	1	1
chr9,38107257,38107717	0.874744	0	0	0	0.000139851	1	1	1
chr8,55306535,55307119	0.87573	0	0	0	1.67587e-06	1	1	1
chr17,9067549,9068101	0.876039	0	0	0	5.72826e-06	1	1	1
chr8,13918176,13918605	0.878546	0	0	0	0.00054635	1	1	1
chr16,73124991,73125754	0.879389	0	0	0	3.4111e-06	1	1	1
chr8,4969065,4969880	0.883417	0	0	0	1.78202e-11	1	1	1
chr9,50353937,50354688	0.88512	0	0	0	0.000941762	1	1	1
chr7,38111736,38112609	0.885849	0	0	0	8.69653e-06	1	1	1
chr8,66203597,66204064	0.886256	0	0	0	0.000626405	1	1	1
chr16,75968435,75969315	0.887442	0	0	0	2.44633e-06	1	1	1
chr1,275716612,275717484	0.88808	0	0	0	0.000394879	1	1	1
chr14,38743234,38743864	0.891064	0	0	0	0.000277379	1	1	1
chr6,12716988,12717779	0.891559	0	0	0	3.27453e-05	1	1	1
chr6,97017591,97018298	0.893668	0	0	0	6.39468e-05	1	1	1
chr15,103381262,103381832	0.894066	0	0	0	6.98637e-05	1	1	1
chr16,84602708,84603500	0.896454	0	0	0	8.29815e-06	1	1	1
chr2,25531578,25532722	0.898702	0	0	0	0.000154936	1	1	1
chr18,22778920,22779631	0.898714	0	0	0	5.50646e-10	1	1	1
chr3,60484243,60484589	0.899619	0	0	0	2.81378e-05	1	1	1
chr1,274573959,274574980	0.900083	0	0	0	5.36927e-09	1	1	1
chr14,78671251,78671807	0.902702	0	0	0	1.08497e-06	1	1	1
chr2,112491712,112492279	0.903559	0	0	0	2.6342e-05	1	1	1
chr11,38472196,38472817	0.904892	0	0	0	5.0533e-06	1	1	1
chr6,33885152,33886411	0.906602	0	0	0	1.89729e-12	1	1	1
chr9,86415181,86415635	0.908793	0	0	0	2.66646e-05	1	1	1
chr4,146118486,146119315	0.909744	0	0	0	1.60049e-06	1	1	1
chr19,33627038,33627403	0.910345	0	0	0	0.000298445	1	1	1
chr18,72842736,72843973	0.910517	0	0	0	3.8954e-09	1	1	1
chr14,77946688,77947137	0.910843	0	0	0	0.000542042	1	1	1
chr4,85665291,85665569	0.916183	0	0	0	4.81853e-07	1	1	1
chr6,122533250,122534154	0.920544	0	0	0	1.23818e-07	1	1	1
chr14,33755637,33756333	0.922329	0	0	0	3.36734e-09	1	1	1
chr3,56472058,56472818	0.924395	0	0	0	0.000343057	1	1	1
chr1,254713153,254713849	0.926666	0	0	0	2.92788e-12	1	1	1
chr2,212170195,212171368	0.928439	0	0	0	0.000148744	1	1	1
chr2,173003915,173004832	0.93154	0	0	0	6.84033e-05	1	1	1
chr3,149104212,149104821	0.934741	0	0	0	0.000866515	1	1	1
chr11,30327748,30328236	0.936709	0	0	0	5.28761e-08	1	1	1
chr5,139270315,139270795	0.940034	0	0	0	2.86996e-05	1	1	1
chr13,85889750,85890609	0.940915	0	0	0	0.00011462	1	1	1
chr1,174051441,174052233	0.942421	0	0	0	2.28214e-06	1	1	1
chrX,71971323,71972006	0.942855	0	0	0	7.2985e-07	1	1	1
chr1,13549768,13550164	0.942912	0	0	0	9.07291e-06	1	1	1
chr7,538216,538673	0.9451	0	0	0	2.2374e-07	1	1	1
chr6,40728323,40728984	0.945284	0	0	0	0.000118545	1	1	1
chr1,34826999,34827507	0.95188	0	0	0	0.000538034	1	1	1
chr17,37110912,37111707	0.953118	0	0	0	5.02417e-05	1	1	1
chr6,43601360,43601791	0.955937	0	0	0	0.000363137	1	1	1
chr1,178639673,178640229	0.956145	0	0	0	2.93188e-07	1	1	1
chr6,99095070,99096295	0.962267	0	0	0	5.86303e-05	1	1	1
chr5,140694976,140695191	0.962893	0	0	0	4.96729e-07	1	1	1
chr2,258934095,258934620	0.964551	0	0	0	6.1052e-06	1	1	1
chr7,132252355,132252906	0.966148	0	0	0	4.19541e-11	1	1	1
chr3,145107986,145108573	0.967063	0	0	0	1.86768e-06	1	1	1
chr1,153870445,153871190	0.968444	0	0	0	3.62614e-06	1	1	1
chr4,142502426,142503049	0.969565	0	0	0	2.51689e-07	1	1	1
chr11,61843370,61844249	0.970108	0	0	0	3.23571e-05	1	1	1
chr8,17187021,17187458	0.972174	0	0	0	7.55979e-05	1	1	1
chr2,120374953,120375663	0.972589	0	0	0	1.1322e-05	1	1	1
chr14,109213241,109214028	0.973155	0	0	0	9.49654e-10	1	1	1
chr15,62195007,62195352	0.975494	0	0	0	0.000100107	1	1	1
chr1,31710724,31712015	0.975623	0	0	0	0.000312765	1	1	1
chr19,9343699,9344279	0.976201	0	0	0	2.68016e-07	1	1	1
chrX,20893804,20894409	0.978665	0	0	0	3.66774e-11	1	1	1
chr14,78998695,78999489	0.98253	0	0	0	9.8718e-08	1	1	1
chr3,128692914,128693868	0.982753	0	0	0	2.53162e-05	1	1	1
chr9,27068356,27068973	0.982933	0	0	0	5.22999e-10	1	1	1
chr8,68997151,68997795	0.984098	0	0	0	5.88675e-08	1	1	1
chr14,30110172,30110753	0.986693	0	0	0	1.19042e-06	1	1	1
chr13,28018246,28019179	0.998284	0	0	0	1.4659e-07	1	1	1
chr7,126913967,126914779	0.999337	0	0	0	6.04484e-07	1	1	1
chr2,216678115,216678741	1.00055	0	0	0	3.59395e-06	1	1	1
chr14,91966327,91967170	1.00186	0	0	0	4.20036e-08	1	1	1
chr11,75960179,75961014	1.00456	0	0	0	2.29471e-06	1	1	1
chr3,152654141,152654580	1.01004	0	0	0	0.000276363	1	1	1
chr11,44328583,44329061	1.02319	0	0	0	2.09296e-05	1	1	1
chr5,172341568,172342339	1.02752	0	0	0	2.24815e-05	1	1	1
chr11,58284486,58285048	1.02902	0	0	0	3.43104e-05	1	1	1
chr7,24791154,24792073	1.03456	0	0	0	2.04169e-05	1	1	1
chr10,13240407,13240860	1.04445	0	0	0	0.000533353	1	1	1
chr9,69577891,69578859	1.0481	0	0	0	1.96239e-11	1	1	1
chr16,67805581,67806158	1.04847	0	0	0	3.81086e-08	1	1	1
chr4,178483069,178483980	1.05184	0	0	0	7.7477e-06	1	1	1
chr7,91133315,91134019	1.05318	0	0	0	2.39228e-08	1	1	1
chr1,176270590,176271193	1.05926	0	0	0	5.44642e-05	1	1	1
chr1,185927086,185928103	1.06699	0	0	0	1.64515e-05	1	1	1
chr5,161108746,161109230	1.06792	0	0	0	3.85079e-08	1	1	1
chr4,143679443,143680073	1.07204	0	0	0	2.67984e-05	1	1	1
chr9,85227391,85228015	1.07338	0	0	0	0.000109009	1	1	1
chr17,71340925,71341521	1.07672	0	0	0	5.16122e-06	1	1	1
chr8,33125892,33126530	1.07917	0	0	0	4.90126e-05	1	1	1
chr6,26995939,26996447	1.08266	0	0	0	1.97624e-07	1	1	1
chr16,74104893,74105571	1.08352	0	0	0	0.00028057	1	1	1
chr3,40613635,40614318	1.08761	0	0	0	8.0485e-05	1	1	1
chr6,122459333,122460293	1.09236	0	0	0	3.26627e-08	1	1	1
chr2,54048390,54049039	1.09825	0	0	0	1.67967e-07	1	1	1
chr1,12975301,12975874	1.11235	0	0	0	4.40318e-08	1	1	1
chr2,50235497,50236151	1.11484	0	0	0	8.08202e-08	1	1	1
chr6,72158909,72159740	1.11545	0	0	0	1.18472e-05	1	1	1
chr6,75908504,75909127	1.12077	0	0	0	3.97622e-05	1	1	1
chr1,177534721,177535438	1.12259	0	0	0	2.62512e-09	1	1	1
chr1,206167013,206167626	1.12601	0	0	0	3.00381e-06	1	1	1
chr16,72846298,72846877	1.13694	0	0	0	6.73857e-08	1	1	1
chr3,157603794,157604544	1.16249	0	0	0	3.66565e-08	1	1	1
chr17,84090310,84090799	1.17071	0	0	0	3.13826e-05	1	1	1
chr11,30297851,30298695	1.17471	0	0	0	6.0925e-05	1	1	1
chr10,56795045,56795491	1.18984	0	0	0	5.21589e-07	1	1	1
chr17,6518640,6519164	1.20288	0	0	0	1.5543e-10	1	1	1
chr12,17847386,17848299	1.20305	0	0	0	1.76259e-10	1	1	1
chr7,117055120,117055855	1.22016	0	0	0	1.73569e-07	1	1	1
chr4,158109739,158110236	1.22139	0	0	0	1.4404e-08	1	1	1
chr3,114845687,114846205	1.22927	0	0	0	8.92074e-08	1	1	1
chr15,99826322,99826959	1.22957	0	0	0	1.28074e-05	1	1	1
chr6,145429425,145430037	1.22963	0	0	0	4.46426e-06	1	1	1
chr8,106541275,106541886	1.25322	0	0	0	8.13291e-06	1	1	1
chr11,68412149,68412859	1.26392	0	0	0	1.31519e-10	1	1	1
chr2,243289862,243290373	1.29572	0	0	0	2.45539e-10	1	1	1
chr2,19524354,19524889	1.30684	0	0	0	0.000205489	1	1	1
chr14,16517862,16518548	1.32	0	0	0	3.92562e-10	1	1	1
chr13,92613405,92614057	1.33204	0	0	0	0.000278353	1	1	1
chr12,16150569,16151267	1.33325	0	0	0	5.40265e-10	1	1	1
chr8,15891441,15892004	1.33594	0	0	0	5.9659e-13	1	1	1
chr7,82761150,82761809	1.35045	0	0	0	1.01927e-13	1	1	1
chr10,13754650,13755022	1.3549	0	0	0	3.03324e-07	1	1	1
chr5,131285868,131286431	1.41335	0	0	0	3.0105e-07	1	1	1
chr12,49719415,49719855	1.5327	0	0	0	1.96292e-05	1	1	1
chr7,12312491,12312699	0	0.584979	0	0	1	3.00062e-05	1	1
chr14,36543266,36544230	0	0.585142	0	0	1	5.12979e-10	1	1
chr20,7359607,7360522	0	0.585153	0	0	1	2.052e-13	1	1
chr9,9960663,9961856	0	0.585184	0	0	1	5.20268e-19	1	1
chr5,136351215,136352046	0	0.585465	0	0	1	5.88145e-13	1	1
chr18,78203596,78204415	0	0.585495	0	0	1	1.50252e-05	1	1
chr4,170429036,170430091	0	0.586015	0	0	1	5.51792e-18	1	1
chr2,103833529,103833994	0	0.586045	0	0	1	0.000974908	1	1
chr20,49419623,49420432	0	0.586121	0	0	1	3.95044e-09	1	1
chr2,34102072,34103476	0	0.586132	0	0	1	1.24232e-09	1	1
chr5,150508978,150509488	0	0.586264	0	0	1	1.60612e-05	1	1
chr2,177931929,177932528	0	0.586715	0	0	1	0.000108233	1	1
chr5,86446923,86447642	0	0.586723	0	0	1	4.45718e-08	1	1
chr14,71043176,71043968	0	0.586802	0	0	1	0.00018868	1	1
chr2,203980770,203981830	0	0.586904	0	0	1	2.00184e-16	1	1
chr5,128940786,128941475	0	0.587093	0	0	1	4.22274e-06	1	1
chr1,211927103,211927492	0	0.587169	0	0	1	0.000333728	1	1
chr5,60185664,60186374	0	0.58766	0	0	1	4.65103e-12	1	1
chr1,214332158,214332948	0	0.587755	0	0	1	4.56016e-07	1	1
chr10,66428740,66429225	0	0.587803	0	0	1	3.56827e-05	1	1
chr20,46382421,46383276	0	0.587832	0	0	1	0.000146675	1	1
chr5,47663307,47664002	0	0.587843	0	0	1	1.84427e-07	1	1
chr4,82022252,82023148	0	0.588053	0	0	1	1.09886e-10	1	1
chr4,84656020,84656660	0	0.588109	0	0	1	2.6294e-05	1	1
chr7,3010283,3011287	0	0.588144	0	0	1	1.0558e-11	1	1
chr1,58014666,58015702	0	0.588171	0	0	1	3.38935e-13	1	1
chr4,21320896,21321230	0	0.588192	0	0	1	5.84667e-05	1	1
chr5,138945505,138946272	0	0.588601	0	0	1	4.61839e-08	1	1
chr8,114050091,114050931	0	0.588623	0	0	1	8.64977e-07	1	1
chr19,41268786,41269714	0	0.588776	0	0	1	1.0244e-06	1	1
chr5,75617309,75618504	0	0.588779	0	0	1	8.49317e-05	1	1
chr5,75660706,75661535	0	0.58884	0	0	1	1.11592e-05	1	1
chr1,156438040,156438968	0	0.588871	0	0	1	7.71445e-07	1	1
chr11,32381137,32382002	0	0.588888	0	0	1	1.3784e-11	1	1
chr18,64771491,64772695	0	0.588892	0	0	1	2.18133e-12	1	1
chr8,118147230,118148706	0	0.589116	0	0	1	2.39137e-08	1	1
chr13,26240871,26241789	0	0.58916	0	0	1	1.8657e-08	1	1
chr4,125138181,125139064	0	0.589325	0	0	1	1.33172e-06	1	1
chr7,118446114,118446697	0	0.589554	0	0	1	7.13873e-07	1	1
chr2,183496752,183497708	0	0.589623	0	0	1	1.05329e-05	1	1
chr9,93564833,93565409	0	0.589753	0	0	1	4.14243e-05	1	1
chrX,105363823,105364982	0	0.589936	0	0	1	1.65972e-05	1	1
chr4,62580728,62581439	0	0.590124	0	0	1	4.08665e-13	1	1
chr10,40163022,40163817	0	0.590139	0	0	1	1.96715e-05	1	1
chr5,139963502,139963992	0	0.590149	0	0	1	3.36335e-05	1	1
chr1,124327214,124328247	0	0.590393	0	0	1	1.49637e-10	1	1
chr18,49007545,49008152	0	0.590412	0	0	1	0.000997487	1	1
chr18,30978465,30979127	0	0.590585	0	0	1	2.10767e-11	1	1
chr13,41704994,41705719	0	0.590917	0	0	1	6.52837e-05	1	1
chr16,59657855,59658810	0	0.590978	0	0	1	1.3643e-10	1	1
chr2,187404462,187405162	0	0.591008	0	0	1	2.53104e-07	1	1
chr4,67820602,67821466	0	0.591032	0	0	1	6.79764e-12	1	1
chr17,90586252,90586690	0	0.591032	0	0	1	0.000223302	1	1
chr5,137245873,137246774	0	0.591194	0	0	1	1.98988e-14	1	1
chr5,166856112,166857097	0	0.591354	0	0	1	6.85966e-09	1	1
chr3,9882992,9883529	0	0.59139	0	0	1	0.000527083	1	1
chr9,17096278,17097244	0	0.591417	0	0	1	9.8093e-17	1	1
chr7,94859793,94860701	0	0.591421	0	0	1	3.15259e-06	1	1
chr2,259884265,259885021	0	0.591422	0	0	1	1.8914e-06	1	1
chr14,80205753,80206426	0	0.591453	0	0	1	1.01478e-07	1	1
chr1,207876113,207876810	0	0.59146	0	0	1	0.000663909	1	1
chr3,65259557,65260399	0	0.591568	0	0	1	3.48048e-09	1	1
chr20,43554119,43554928	0	0.591701	0	0	1	7.49542e-06	1	1
chr11,31462116,31463329	0	0.591765	0	0	1	2.34352e-09	1	1
chr7,123253621,123254630	0	0.591789	0	0	1	3.28976e-08	1	1
chr4,122632849,122633640	0	0.591832	0	0	1	1.06451e-05	1	1
chr4,129818153,129818606	0	0.592326	0	0	1	0.00015831	1	1
chr18,50440520,50441175	0	0.592343	0	0	1	0.000212209	1	1
chr7,112963777,112965046	0	0.592343	0	0	1	1.09322e-05	1	1
chr20,11873069,11873399	0	0.592353	0	0	1	0.000781529	1	1
chr18,55874362,55875154	0	0.592363	0	0	1	1.76107e-13	1	1
chr8,55113505,55114544	0	0.592504	0	0	1	8.50561e-08	1	1
chr6,137120129,137121242	0	0.592754	0	0	1	3.33969e-20	1	1
chr5,167806675,167807599	0	0.592769	0	0	1	6.2946e-06	1	1
chr8,122813616,122813916	0	0.592881	0	0	1	0.000318321	1	1
chr11,45127537,45128401	0	0.593056	0	0	1	2.84864e-05	1	1
chr7,34419392,34419941	0	0.593375	0	0	1	8.2549e-06	1	1
chr8,102997275,102998316	0	0.593411	0	0	1	3.62789e-09	1	1
chr14,76474919,76475967	0	0.593443	0	0	1	2.4608e-11	1	1
chr1,50166040,50166461	0	0.593522	0	0	1	8.15476e-05	1	1
chr7,123159781,123160126	0	0.593723	0	0	1	9.71304e-05	1	1
chr7,60699840,60700770	0	0.593863	0	0	1	5.93835e-10	1	1
chr4,84415328,84416142	0	0.593885	0	0	1	1.02582e-16	1	1
chr11,86661301,86662272	0	0.594104	0	0	1	1.04459e-06	1	1
chr8,101992570,101993237	0	0.594197	0	0	1	7.80641e-05	1	1
chr12,16470581,16472694	0	0.594213	0	0	1	1.70454e-13	1	1
chr18,69699550,69700615	0	0.594216	0	0	1	0.000137585	1	1
chr3,3864702,3865461	0	0.594261	0	0	1	0.000137571	1	1
chr8,49799734,49800276	0	0.594367	0	0	1	2.39632e-05	1	1
chr11,47215144,47215905	0	0.59451	0	0	1	1.80268e-06	1	1
chr16,36160129,36161329	0	0.594536	0	0	1	0.000222147	1	1
chr1,250869722,250870583	0	0.59455	0	0	1	0.000154749	1	1
chr6,124326163,124326527	0	0.594781	0	0	1	1.62e-05	1	1
chr4,158008342,158008831	0	0.594827	0	0	1	0.000154496	1	1
chr20,45628435,45629246	0	0.595005	0	0	1	5.54003e-09	1	1
chr8,122942697,122943363	0	0.595052	0	0	1	0.000126826	1	1
chr4,84430661,84431416	0	0.595056	0	0	1	2.17241e-07	1	1
chr6,132988103,132988801	0	0.595088	0	0	1	2.94865e-05	1	1
chr3,162896469,162897134	0	0.595111	0	0	1	2.74847e-05	1	1
chr17,31299326,31300644	0	0.595119	0	0	1	9.94452e-23	1	1
chr6,72734724,72735318	0	0.595194	0	0	1	0.000490857	1	1
chr19,31526537,31526879	0	0.595204	0	0	1	0.000971622	1	1
chr5,152264506,152265363	0	0.595243	0	0	1	4.27514e-14	1	1
chr10,49450718,49451547	0	0.595246	0	0	1	2.56087e-09	1	1
chr19,16175346,16176346	0	0.595369	0	0	1	1.21552e-25	1	1
chr5,136228820,136229567	0	0.595426	0	0	1	0.000581174	1	1
chr8,23040049,23040505	0	0.595455	0	0	1	0.000145187	1	1
chr13,100863018,100863422	0	0.595469	0	0	1	0.000948247	1	1
chr4,80468233,80469328	0	0.595524	0	0	1	4.01823e-09	1	1
chr5,136741190,136741805	0	0.595702	0	0	1	6.43182e-10	1	1
chr10,101645167,101645608	0	0.595748	0	0	1	0.000548565	1	1
chr19,17042749,17043648	0	0.595821	0	0	1	1.21117e-07	1	1
chr7,117171683,117172820	0	0.595947	0	0	1	2.72679e-13	1	1
chr17,85864248,85865349	0	0.595976	0	0	1	3.32344e-08	1	1
chr2,54679943,54680785	0	0.596061	0	0	1	4.81339e-06	1	1
chr1,163286143,163286776	0	0.596275	0	0	1	9.53474e-08	1	1
chr9,113478608,113479720	0	0.596397	0	0	1	5.19727e-06	1	1
chr20,5716999,5718032	0	0.596559	0	0	1	9.71034e-15	1	1
chr17,54011934,54012679	0	0.59657	0	0	1	5.38742e-05	1	1
chr3,80594058,80594669	0	0.59659	0	0	1	2.01256e-07	1	1
chr9,81577834,81578978	0	0.596744	0	0	1	2.41632e-23	1	1
chr11,73448665,73449549	0	0.59676	0	0	1	8.60085e-05	1	1
chr1,7064501,7065611	0	0.596766	0	0	1	3.29229e-07	1	1
chr5,160837964,160838701	0	0.59681	0	0	1	8.13716e-07	1	1
chr8,113584261,113584831	0	0.596844	0	0	1	0.000543259	1	1
chr19,43574719,43575766	0	0.597419	0	0	1	1.12628e-19	1	1
chr14,45268726,45269577	0	0.597467	0	0	1	2.62173e-08	1	1
chr7,120448797,120449790	0	0.597534	0	0	1	5.98758e-14	1	1
chr4,85178257,85179053	0	0.597589	0	0	1	1.4314e-08	1	1
chr13,48510997,48511759	0	0.597661	0	0	1	0.000875156	1	1
chr5,64400019,64400784	0	0.597744	0	0	1	1.1102e-05	1	1
chr17,53052494,53053346	0	0.59781	0	0	1	0.000616158	1	1
chr19,53379388,53379931	0	0.597988	0	0	1	1.13121e-05	1	1
chr2,196168028,196168623	0	0.598	0	0	1	0.000784525	1	1
chr19,9058327,9059496	0	0.598197	0	0	1	1.50735e-12	1	1
chrX,157027782,157028302	0	0.598324	0	0	1	6.24858e-06	1	1
chr8,45680854,45681743	0	0.598424	0	0	1	9.41263e-18	1	1
chr15,57169801,57171007	0	0.59847	0	0	1	3.88646e-08	1	1
chr5,59350987,59351510	0	0.598489	0	0	1	1.14439e-06	1	1
chr1,176837314,176838020	0	0.598568	0	0	1	0.000166262	1	1
chrX,118816510,118817505	0	0.598804	0	0	1	4.72905e-05	1	1
chr14,59829703,59830860	0	0.598896	0	0	1	1.83948e-05	1	1
chr9,4487700,4488514	0	0.598968	0	0	1	8.0868e-06	1	1
chr7,3221007,3221747	0	0.599165	0	0	1	3.25791e-05	1	1
chr3,171500879,171501720	0	0.599324	0	0	1	8.34826e-11	1	1
chr1,161368000,161368633	0	0.599435	0	0	1	1.26843e-09	1	1
chr1,145796140,145797089	0	0.599489	0	0	1	5.04698e-11	1	1
chr6,14466225,14467337	0	0.599539	0	0	1	0.000180888	1	1
chr14,37649785,37650592	0	0.599595	0	0	1	1.48589e-13	1	1
chr18,64749455,64750167	0	0.599634	0	0	1	4.4881e-06	1	1
chr4,10094311,10095281	0	0.599713	0	0	1	0.000365277	1	1
chr9,2278038,2278661	0	0.599749	0	0	1	0.000943965	1	1
chr20,5072566,5073295	0	0.599838	0	0	1	5.74145e-13	1	1
chr10,62151294,62152612	0	0.599969	0	0	1	2.18383e-08	1	1
chr1,50491030,50491602	0	0.599998	0	0	1	2.34034e-13	1	1
chr1,174739757,174740345	0	0.60004	0	0	1	0.000111069	1	1
chr8,53989600,53990184	0	0.600182	0	0	1	2.44663e-06	1	1
chr2,198240015,198240886	0	0.600252	0	0	1	4.51238e-17	1	1
chr9,26997964,26998326	0	0.600417	0	0	1	0.000587671	1	1
chr6,124311781,124312429	0	0.600672	0	0	1	0.000913893	1	1
chr2,179789459,179790238	0	0.600698	0	0	1	0.000216643	1	1
chr1,94133227,94134025	0	0.600973	0	0	1	1.85308e-09	1	1
chr1,154297284,154298460	0	0.600979	0	0	1	1.05737e-17	1	1
chr5,164825859,164826984	0	0.601094	0	0	1	8.22955e-22	1	1
chr1,126277401,126278042	0	0.601237	0	0	1	1.52049e-11	1	1
chr1,255085371,255086067	0	0.601293	0	0	1	2.66186e-05	1	1
chr10,46977249,46977815	0	0.601382	0	0	1	4.90182e-07	1	1
chr18,37446610,37447159	0	0.601396	0	0	1	3.0809e-06	1	1
chr15,39862084,39862663	0	0.601402	0	0	1	2.18001e-05	1	1
chr17,46660363,46661040	0	0.601542	0	0	1	0.000522893	1	1
chr4,126595572,126596518	0	0.601587	0	0	1	3.1484e-07	1	1
chr10,45534333,45535219	0	0.601741	0	0	1	8.06962e-15	1	1
chr6,52350558,52351125	0	0.602098	0	0	1	7.25553e-07	1	1
chr8,47872509,47873800	0	0.60211	0	0	1	5.0115e-09	1	1
chr2,150773628,150774338	0	0.602155	0	0	1	1.88224e-05	1	1
chr12,17459013,17459297	0	0.60229	0	0	1	0.000114932	1	1
chr10,66417617,66418391	0	0.602599	0	0	1	1.49095e-05	1	1
chr2,204353520,204354274	0	0.602736	0	0	1	2.04333e-05	1	1
chr13,52605648,52606038	0	0.602868	0	0	1	0.000226718	1	1
chr2,185330097,185331081	0	0.602891	0	0	1	1.43458e-06	1	1
chr4,180194764,180195405	0	0.602899	0	0	1	4.66952e-11	1	1
chr5,71460426,71461101	0	0.60293	0	0	1	0.000497954	1	1
chr18,28695030,28696222	0	0.60302	0	0	1	1.72988e-30	1	1
chr4,129719128,129719610	0	0.603072	0	0	1	0.000473627	1	1
chr3,176365842,176366458	0	0.603337	0	0	1	0.000275319	1	1
chr15,43519989,43520977	0	0.603393	0	0	1	1.10122e-10	1	1
chr14,81129295,81130038	0	0.603409	0	0	1	0.000194874	1	1
chr2,219507412,219508154	0	0.603523	0	0	1	0.000923829	1	1
chr1,82116561,82117150	0	0.603548	0	0	1	9.64978e-14	1	1
chr9,70727910,70728962	0	0.603656	0	0	1	1.20582e-18	1	1
chr7,123002669,123003606	0	0.603697	0	0	1	1.78791e-13	1	1
chr1,162412452,162413534	0	0.603842	0	0	1	1.97547e-06	1	1
chrX,12117339,12118393	0	0.603904	0	0	1	3.66696e-20	1	1
chr2,188682831,188683903	0	0.603932	0	0	1	0.000290448	1	1
chr4,5684249,5685169	0	0.60395	0	0	1	1.23535e-06	1	1
chr7,36240589,36241462	0	0.603964	0	0	1	1.50839e-12	1	1
chr8,115076589,115077609	0	0.604432	0	0	1	6.47013e-12	1	1
chr13,90549309,90549970	0	0.604525	0	0	1	0.00013094	1	1
chr2,183412796,183413714	0	0.60454	0	0	1	1.95293e-09	1	1
chr5,78515607,78516566	0	0.604544	0	0	1	1.15735e-09	1	1
chr3,52244412,52245280	0	0.604648	0	0	1	7.92356e-08	1	1
chr8,48816964,48817208	0	0.604751	0	0	1	0.000756388	1	1
chrX,3519700,3520770	0	0.605579	0	0	1	1.74368e-09	1	1
chr15,2685589,2686481	0	0.605601	0	0	1	1.22686e-07	1	1
chr12,1169708,1170579	0	0.605658	0	0	1	3.14877e-07	1	1
chr11,76461219,76462307	0	0.605662	0	0	1	1.22282e-05	1	1
chr11,26045508,26046428	0	0.605832	0	0	1	8.35826e-07	1	1
chr1,144644204,144645196	0	0.605948	0	0	1	2.09447e-12	1	1
chr10,75913249,75913691	0	0.606036	0	0	1	8.39122e-05	1	1
chr13,77507987,77508655	0	0.606106	0	0	1	2.9025e-10	1	1
chr2,248899926,248900761	0	0.606172	0	0	1	1.98564e-12	1	1
chr4,144169257,144169894	0	0.606271	0	0	1	5.09979e-05	1	1
chr6,14406299,14407409	0	0.606482	0	0	1	1.05103e-06	1	1
chr14,45561369,45562212	0	0.606489	0	0	1	1.42859e-12	1	1
chr3,120209123,120209459	0	0.606506	0	0	1	1.08313e-06	1	1
chr16,20357751,20358848	0	0.606595	0	0	1	2.98171e-15	1	1
chr2,115759804,115760747	0	0.606688	0	0	1	4.37262e-07	1	1
chr8,130463743,130464428	0	0.606703	0	0	1	3.21214e-05	1	1
chr17,56178721,56179539	0	0.606719	0	0	1	0.000427286	1	1
chr15,26644651,26645654	0	0.606807	0	0	1	0.00026828	1	1
chr4,52325378,52326183	0	0.607035	0	0	1	2.99338e-06	1	1
chr20,10659074,10660381	0	0.607133	0	0	1	0.000311985	1	1
chr13,49871174,49872705	0	0.60725	0	0	1	4.93232e-15	1	1
chr8,122375860,122376692	0	0.607383	0	0	1	6.31615e-06	1	1
chr9,41614291,41614941	0	0.607441	0	0	1	0.000322837	1	1
chr13,49308779,49309586	0	0.607589	0	0	1	1.7778e-08	1	1
chr14,105900340,105901028	0	0.607684	0	0	1	0.000690491	1	1
chr1,125169955,125170681	0	0.607945	0	0	1	2.11312e-05	1	1
chr6,94603510,94604116	0	0.608111	0	0	1	3.43224e-06	1	1
chr10,31159504,31160130	0	0.608196	0	0	1	0.000100621	1	1
chr3,66485052,66485786	0	0.608601	0	0	1	0.00081722	1	1
chr20,34100382,34101285	0	0.608646	0	0	1	2.3453e-11	1	1
chr15,48152456,48153630	0	0.608872	0	0	1	3.61772e-06	1	1
chr7,126456943,126457621	0	0.608931	0	0	1	2.29076e-12	1	1
chr15,93683932,93684724	0	0.608936	0	0	1	0.000344582	1	1
chr10,14876196,14877002	0	0.609049	0	0	1	9.06985e-20	1	1
chr1,94907361,94908397	0	0.609133	0	0	1	0.000796059	1	1
chr5,61608515,61609398	0	0.60922	0	0	1	1.21829e-05	1	1
chr10,99952355,99953536	0	0.609348	0	0	1	8.80237e-06	1	1
chr8,110761402,110762377	0	0.609363	0	0	1	5.13307e-18	1	1
chr8,28198390,28198964	0	0.609407	0	0	1	9.20331e-05	1	1
chr4,66552976,66553852	0	0.609441	0	0	1	5.04407e-12	1	1
chr10,74308964,74309433	0	0.609449	0	0	1	0.000128044	1	1
chr3,171866365,171867718	0	0.609721	0	0	1	4.38303e-11	1	1
chr16,9669272,9669992	0	0.609763	0	0	1	0.000172295	1	1
chr10,88490414,88492011	0	0.60982	0	0	1	5.46716e-22	1	1
chr4,155309508,155310973	0	0.610195	0	0	1	1.75727e-05	1	1
chr6,99614939,99615701	0	0.610457	0	0	1	4.89815e-11	1	1
chr4,67268654,67269201	0	0.610493	0	0	1	0.000132466	1	1
chr7,120402316,120403037	0	0.61056	0	0	1	3.12487e-12	1	1
chr7,60684833,60685699	0	0.610611	0	0	1	4.09971e-05	1	1
chr13,52308702,52309424	0	0.610734	0	0	1	3.08469e-17	1	1
chr15,93203241,93203946	0	0.610799	0	0	1	0.00013228	1	1
chr17,1433791,1434692	0	0.611253	0	0	1	7.34619e-06	1	1
chr16,62540134,62540887	0	0.611257	0	0	1	6.84e-05	1	1
chr6,43534731,43536120	0	0.611285	0	0	1	0.00044308	1	1
chr15,53736318,53737927	0	0.6113	0	0	1	2.95353e-11	1	1
chr11,64661389,64662242	0	0.611352	0	0	1	6.08973e-08	1	1
chr14,89154600,89155714	0	0.611453	0	0	1	8.79546e-07	1	1
chr1,48735723,48736535	0	0.611642	0	0	1	2.98202e-08	1	1
chr4,83783622,83784391	0	0.611733	0	0	1	0.000340741	1	1
chr8,129129313,129129794	0	0.611734	0	0	1	0.000256397	1	1
chr1,58283088,58283723	0	0.611735	0	0	1	0.000120789	1	1
chr9,13375785,13376629	0	0.611893	0	0	1	2.4272e-05	1	1
chr6,136515438,136516645	0	0.611958	0	0	1	4.35787e-08	1	1
chr10,32062996,32063988	0	0.612072	0	0	1	1.24668e-06	1	1
chr4,59243465,59244232	0	0.61208	0	0	1	4.18658e-07	1	1
chr1,90180975,90181653	0	0.612309	0	0	1	1.66668e-10	1	1
chr11,32173230,32174139	0	0.612379	0	0	1	2.2668e-08	1	1
chr1,155484353,155484868	0	0.612393	0	0	1	8.67401e-05	1	1
chr1,216527233,216527869	0	0.612554	0	0	1	1.1216e-07	1	1
chr1,256681666,256682533	0	0.612591	0	0	1	4.44478e-09	1	1
chr9,29822436,29823262	0	0.612767	0	0	1	5.19547e-06	1	1
chr6,62741599,62742338	0	0.612997	0	0	1	2.53203e-07	1	1
chr1,171903436,171904250	0	0.613221	0	0	1	4.47666e-10	1	1
chr18,69798232,69799614	0	0.61331	0	0	1	5.05789e-12	1	1
chr2,34094187,34094655	0	0.613645	0	0	1	0.000759011	1	1
chr1,225257321,225257916	0	0.613786	0	0	1	0.000455083	1	1
chr6,61247179,61247916	0	0.61386	0	0	1	7.24787e-07	1	1
chr6,109909488,109910216	0	0.614084	0	0	1	0.000595609	1	1
chr6,65171347,65172246	0	0.614105	0	0	1	0.000215991	1	1
chr12,47384984,47385663	0	0.614209	0	0	1	0.000929281	1	1
chr5,78523226,78523973	0	0.614401	0	0	1	9.59306e-12	1	1
chr8,26364025,26365033	0	0.614416	0	0	1	1.15091e-15	1	1
chr4,31649469,31650703	0	0.614654	0	0	1	1.46744e-10	1	1
chr8,110679528,110680269	0	0.614657	0	0	1	0.000224723	1	1
chr6,45655091,45655954	0	0.614695	0	0	1	0.000500168	1	1
chr6,76294230,76295155	0	0.614907	0	0	1	1.21321e-06	1	1
chr1,52466353,52467334	0	0.615046	0	0	1	2.60195e-05	1	1
chr14,41919384,41920887	0	0.615124	0	0	1	5.63536e-13	1	1
chr3,94671219,94672159	0	0.615179	0	0	1	1.46168e-10	1	1
chr4,60182028,60182777	0	0.615276	0	0	1	1.01537e-08	1	1
chr2,95114877,95115749	0	0.615669	0	0	1	1.45028e-20	1	1
chr2,189926406,189927241	0	0.615673	0	0	1	1.2855e-15	1	1
chr5,21989789,21991705	0	0.615833	0	0	1	1.21552e-25	1	1
chr3,86692715,86693226	0	0.615838	0	0	1	0.000336697	1	1
chr2,38099343,38099983	0	0.615909	0	0	1	0.000118211	1	1
chr3,2688240,2689769	0	0.616027	0	0	1	1.30897e-14	1	1
chr5,75843077,75843747	0	0.616078	0	0	1	0.000689839	1	1
chr8,59012560,59013140	0	0.616173	0	0	1	0.000544882	1	1
chr6,109770917,109771675	0	0.616214	0	0	1	0.000125767	1	1
chr8,104655834,104656767	0	0.616233	0	0	1	7.58031e-15	1	1
chr20,3558215,3559198	0	0.616261	0	0	1	4.8888e-14	1	1
chr4,118567921,118568611	0	0.61629	0	0	1	3.98553e-05	1	1
chr6,113440722,113441495	0	0.616303	0	0	1	0.000892787	1	1
chr1,226284071,226285070	0	0.616497	0	0	1	8.88991e-14	1	1
chr1,211214581,211215303	0	0.616511	0	0	1	7.73946e-08	1	1
chr7,52031495,52032668	0	0.616541	0	0	1	2.19917e-08	1	1
chr9,119651283,119652009	0	0.616597	0	0	1	1.98472e-05	1	1
chr9,81656737,81657861	0	0.61666	0	0	1	1.61683e-07	1	1
chr8,73617653,73618452	0	0.616679	0	0	1	2.47172e-07	1	1
chr14,48733217,48733658	0	0.616828	0	0	1	9.99048e-06	1	1
chr11,73299263,73300158	0	0.616853	0	0	1	1.60188e-12	1	1
chr11,45177433,45178070	0	0.61692	0	0	1	0.000711969	1	1
chr8,23035836,23036481	0	0.617028	0	0	1	1.75225e-11	1	1
chr7,134681889,134682593	0	0.617252	0	0	1	0.000309918	1	1
chr13,34418666,34419334	0	0.617346	0	0	1	9.5571e-08	1	1
chr10,58930367,58931171	0	0.617376	0	0	1	2.8767e-07	1	1
chr10,14980119,14981185	0	0.6174	0	0	1	2.25287e-15	1	1
chr4,64983943,64984093	0	0.617525	0	0	1	0.000693579	1	1
chr17,20343150,20344314	0	0.617702	0	0	1	4.56899e-09	1	1
chr13,52513300,52514096	0	0.617887	0	0	1	1.87272e-17	1	1
chr6,43379296,43380219	0	0.618004	0	0	1	3.49561e-07	1	1
chr1,175636407,175637270	0	0.618204	0	0	1	3.81068e-20	1	1
chr6,1265433,1265711	0	0.618214	0	0	1	0.000272963	1	1
chr2,43502755,43503491	0	0.618239	0	0	1	0.000113236	1	1
chr1,260341618,260341908	0	0.618763	0	0	1	9.26472e-06	1	1
chr1,219424286,219425105	0	0.618786	0	0	1	4.62e-14	1	1
chr10,101311486,101312121	0	0.618869	0	0	1	0.000547325	1	1
chr8,61582376,61583130	0	0.618892	0	0	1	3.62501e-07	1	1
chr3,114016472,114017535	0	0.618894	0	0	1	1.66827e-12	1	1
chr20,34818031,34818716	0	0.619	0	0	1	9.5535e-08	1	1
chr1,124857309,124858370	0	0.619124	0	0	1	5.54139e-18	1	1
chr7,80477329,80478046	0	0.619216	0	0	1	0.000930397	1	1
chr10,4770905,4771718	0	0.619285	0	0	1	6.57302e-08	1	1
chr15,1225708,1226725	0	0.619292	0	0	1	7.72688e-05	1	1
chr1,32602649,32603764	0	0.619295	0	0	1	1.92621e-05	1	1
chr13,109080346,109081420	0	0.619443	0	0	1	3.42376e-05	1	1
chr20,29698875,29699515	0	0.619495	0	0	1	0.000600093	1	1
chr6,109196024,109196774	0	0.619548	0	0	1	7.6972e-13	1	1
chr15,43016287,43017696	0	0.619644	0	0	1	1.09523e-11	1	1
chr1,156687060,156688001	0	0.61966	0	0	1	4.75013e-18	1	1
chr2,115836396,115837456	0	0.619749	0	0	1	6.84707e-18	1	1
chr13,110466911,110467942	0	0.619822	0	0	1	4.11544e-12	1	1
chr7,11722283,11723035	0	0.62004	0	0	1	1.64079e-10	1	1
chr10,101697841,101698652	0	0.620168	0	0	1	1.86235e-10	1	1
chr19,11540890,11541591	0	0.6204	0	0	1	7.81939e-13	1	1
chr4,21350973,21351737	0	0.62042	0	0	1	1.69727e-12	1	1
chr14,81035507,81036157	0	0.620608	0	0	1	0.000251846	1	1
chr18,25149957,25150956	0	0.620785	0	0	1	5.1547e-08	1	1
chr10,54368607,54369545	0	0.620842	0	0	1	2.19523e-07	1	1
chr7,25201059,25202076	0	0.62094	0	0	1	8.84353e-07	1	1
chr10,96364372,96365147	0	0.621027	0	0	1	4.76035e-07	1	1
chr5,137343547,137345082	0	0.621039	0	0	1	8.91508e-10	1	1
chr5,105027828,105028678	0	0.621333	0	0	1	1.0839e-05	1	1
chr18,50978605,50979517	0	0.621361	0	0	1	3.0745e-06	1	1
chr1,265326678,265327436	0	0.621507	0	0	1	1.53451e-07	1	1
chr12,47635547,47636012	0	0.621582	0	0	1	3.94906e-06	1	1
chr9,18327500,18328417	0	0.621704	0	0	1	5.01367e-05	1	1
chr20,22139153,22139925	0	0.621788	0	0	1	0.00014315	1	1
chr10,58175188,58176195	0	0.621829	0	0	1	0.000531747	1	1
chr19,51771139,51771869	0	0.621899	0	0	1	0.000328898	1	1
chr8,73331686,73332618	0	0.621978	0	0	1	0.000254545	1	1
chr11,80938784,80939503	0	0.622264	0	0	1	1.49053e-06	1	1
chr18,24479439,24480087	0	0.622299	0	0	1	1.22728e-05	1	1
chr12,41943958,41945631	0	0.622436	0	0	1	2.92134e-35	1	1
chr7,141248286,141248879	0	0.62246	0	0	1	0.000504022	1	1
chr7,132139956,132140671	0	0.622493	0	0	1	1.40485e-11	1	1
chr4,17352079,17352847	0	0.622506	0	0	1	0.00041335	1	1
chr18,49533445,49534332	0	0.622513	0	0	1	4.95152e-08	1	1
chr4,170892825,170893603	0	0.622655	0	0	1	0.000160832	1	1
chr3,119885718,119886830	0	0.622758	0	0	1	5.97271e-16	1	1
chr1,20917840,20919149	0	0.622826	0	0	1	1.15772e-08	1	1
chr6,30122920,30123672	0	0.62292	0	0	1	2.67599e-05	1	1
chr7,94589563,94590503	0	0.623011	0	0	1	1.49309e-12	1	1
chr12,52341032,52341863	0	0.623233	0	0	1	1.46845e-09	1	1
chr8,22273242,22274312	0	0.623243	0	0	1	1.86451e-14	1	1
chr2,80181191,80182211	0	0.623365	0	0	1	3.72165e-09	1	1
chr1,282356114,282357126	0	0.623483	0	0	1	0.000320918	1	1
chr8,55379921,55380389	0	0.623509	0	0	1	1.71624e-05	1	1
chr17,677722,678735	0	0.623615	0	0	1	3.22641e-09	1	1
chr17,46721977,46722770	0	0.623617	0	0	1	0.000281741	1	1
chr10,74256722,74257010	0	0.623859	0	0	1	0.000171428	1	1
chr4,122419123,122419973	0	0.623977	0	0	1	1.43872e-05	1	1
chr1,185861905,185863066	0	0.624117	0	0	1	4.94532e-07	1	1
chr3,62722930,62723677	0	0.624151	0	0	1	3.53708e-05	1	1
chr6,106120256,106121024	0	0.624246	0	0	1	1.62589e-06	1	1
chr1,276170069,276170769	0	0.62425	0	0	1	7.64822e-11	1	1
chr13,73073601,73074292	0	0.624268	0	0	1	8.36264e-05	1	1
chr1,53408208,53408808	0	0.624308	0	0	1	2.7211e-05	1	1
chr7,33434793,33435581	0	0.624312	0	0	1	3.45533e-05	1	1
chr15,4115597,4116147	0	0.62442	0	0	1	2.24117e-05	1	1
chr9,14489704,14490414	0	0.624594	0	0	1	4.45704e-06	1	1
chr6,73220639,73221267	0	0.62483	0	0	1	0.000148102	1	1
chr10,61585618,61586342	0	0.624904	0	0	1	3.17248e-08	1	1
chr6,42565918,42566209	0	0.624963	0	0	1	0.000575419	1	1
chr1,162730774,162731751	0	0.625219	0	0	1	9.95046e-19	1	1
chr1,141112818,141113179	0	0.625728	0	0	1	2.75265e-06	1	1
chrX,106311258,106311814	0	0.62587	0	0	1	3.52892e-07	1	1
chr3,30171876,30172526	0	0.625931	0	0	1	1.15728e-14	1	1
chr12,19176133,19176841	0	0.62596	0	0	1	1.03533e-07	1	1
chr7,136185095,136185778	0	0.626043	0	0	1	1.07462e-07	1	1
chr10,71653623,71654193	0	0.626266	0	0	1	0.000751336	1	1
chr12,39581756,39582628	0	0.626495	0	0	1	0.00021589	1	1
chr14,19495514,19496034	0	0.626787	0	0	1	0.000788685	1	1
chr14,59282010,59282463	0	0.626813	0	0	1	0.000218949	1	1
chr8,66389548,66390957	0	0.627161	0	0	1	1.95515e-05	1	1
chr1,162181315,162181946	0	0.627276	0	0	1	7.23585e-14	1	1
chr14,72505714,72506301	0	0.627623	0	0	1	7.64251e-05	1	1
chr20,22209634,22210323	0	0.627658	0	0	1	4.18551e-05	1	1
chr7,104722619,104723158	0	0.627857	0	0	1	0.000682141	1	1
chr8,12298272,12298645	0	0.627932	0	0	1	2.07374e-06	1	1
chr1,126509648,126510429	0	0.627946	0	0	1	0.000620411	1	1
chr1,206903835,206904335	0	0.628014	0	0	1	2.69054e-07	1	1
chr6,73960424,73961214	0	0.628129	0	0	1	2.12622e-05	1	1
chr5,169368265,169368641	0	0.628254	0	0	1	1.76553e-06	1	1
chr5,159451278,159452324	0	0.628458	0	0	1	2.32968e-16	1	1
chr1,197118544,197119527	0	0.628721	0	0	1	4.91123e-11	1	1
chr12,52099278,52100027	0	0.628929	0	0	1	2.52833e-06	1	1
chr12,38041463,38042224	0	0.629037	0	0	1	3.32165e-14	1	1
chr9,38020112,38021389	0	0.629386	0	0	1	2.16271e-16	1	1
chr3,150849482,150850571	0	0.629481	0	0	1	5.879e-10	1	1
chr4,97877474,97878433	0	0.629533	0	0	1	8.96178e-06	1	1
chr2,211076641,211077129	0	0.62955	0	0	1	7.00629e-06	1	1
chr5,124826495,124827375	0	0.629685	0	0	1	6.40893e-09	1	1
chr18,29611962,29612500	0	0.629686	0	0	1	2.47857e-05	1	1
chr7,141225350,141226168	0	0.629778	0	0	1	1.38356e-10	1	1
chr17,46677005,46677598	0	0.629891	0	0	1	1.98174e-05	1	1
chr14,114141493,114142060	0	0.629967	0	0	1	0.000115267	1	1
chr4,115181981,115182565	0	0.62999	0	0	1	6.51176e-05	1	1
chr1,256072125,256073008	0	0.630136	0	0	1	6.17522e-05	1	1
chr13,45228185,45228866	0	0.63027	0	0	1	1.85824e-06	1	1
chr8,129981122,129981869	0	0.630534	0	0	1	2.6204e-08	1	1
chr8,84694947,84695804	0	0.630646	0	0	1	1.64217e-06	1	1
chr9,60978828,60979658	0	0.630676	0	0	1	0.000160784	1	1
chr6,12036676,12037890	0	0.630848	0	0	1	3.92086e-27	1	1
chr2,41660050,41660589	0	0.631003	0	0	1	0.00048283	1	1
chr12,47678348,47679129	0	0.631005	0	0	1	2.14338e-14	1	1
chr4,161696347,161697179	0	0.63126	0	0	1	1.42218e-10	1	1
chr17,33951148,33951994	0	0.631293	0	0	1	1.58422e-08	1	1
chr5,47547092,47547893	0	0.631497	0	0	1	5.58125e-12	1	1
chr5,64674691,64675191	0	0.631557	0	0	1	0.000860539	1	1
chr8,50043378,50044899	0	0.631596	0	0	1	2.00965e-08	1	1
chr2,22257191,22258116	0	0.631618	0	0	1	2.71102e-15	1	1
chr15,43473463,43474181	0	0.631632	0	0	1	2.92723e-12	1	1
chr7,64857325,64858068	0	0.631653	0	0	1	0.000195488	1	1
chr2,144889722,144890356	0	0.631892	0	0	1	5.4763e-09	1	1
chr1,206726023,206726489	0	0.632055	0	0	1	0.000564465	1	1
chr1,46826561,46827154	0	0.632112	0	0	1	1.98043e-07	1	1
chr3,97860980,97861514	0	0.632174	0	0	1	5.00158e-11	1	1
chr6,21165309,21165953	0	0.632253	0	0	1	0.000415938	1	1
chr14,109061948,109062674	0	0.63243	0	0	1	0.000165671	1	1
chr3,60236668,60237247	0	0.6325	0	0	1	1.25691e-05	1	1
chr18,79380537,79381606	0	0.632758	0	0	1	1.14398e-12	1	1
chr7,87815495,87816232	0	0.632761	0	0	1	2.134e-05	1	1
chr2,115830437,115831078	0	0.632892	0	0	1	1.02256e-05	1	1
chr3,52121478,52122095	0	0.633099	0	0	1	6.67832e-10	1	1
chr5,173232243,173233621	0	0.633178	0	0	1	5.58035e-18	1	1
chr18,28467004,28468847	0	0.633268	0	0	1	1.70759e-29	1	1
chr7,70120440,70121370	0	0.633342	0	0	1	6.01541e-10	1	1
chr6,127090946,127091883	0	0.633349	0	0	1	6.51396e-14	1	1
chr4,115541903,115542487	0	0.633379	0	0	1	8.75834e-11	1	1
chr4,115283659,115284870	0	0.633437	0	0	1	2.42975e-18	1	1
chr3,7102318,7103216	0	0.633574	0	0	1	6.59466e-19	1	1
chr15,1005629,1006993	0	0.633663	0	0	1	5.08342e-07	1	1
chr3,169560404,169561367	0	0.633722	0	0	1	4.89104e-06	1	1
chr6,109745223,109746090	0	0.634018	0	0	1	9.92316e-07	1	1
chr5,143709370,143710498	0	0.634236	0	0	1	1.5618e-15	1	1
chr6,33699443,33700185	0	0.634328	0	0	1	8.06044e-08	1	1
chr6,30140221,30140952	0	0.634373	0	0	1	0.000142761	1	1
chr1,170518735,170520251	0	0.634504	0	0	1	1.21484e-08	1	1
chr2,238729081,238729476	0	0.634636	0	0	1	0.000887075	1	1
chr17,55048702,55049088	0	0.634638	0	0	1	2.06339e-05	1	1
chr3,7971666,7972467	0	0.634751	0	0	1	1.24912e-07	1	1
chr13,103201997,103203200	0	0.634816	0	0	1	2.7369e-11	1	1
chr4,21896970,21897761	0	0.634881	0	0	1	0.000990114	1	1
chr1,277128891,277129894	0	0.635051	0	0	1	1.75179e-09	1	1
chr1,200005522,200006614	0	0.635115	0	0	1	1.58161e-12	1	1
chr3,82343678,82345434	0	0.635271	0	0	1	2.66107e-20	1	1
chr14,10903820,10904212	0	0.635319	0	0	1	0.000575591	1	1
chr19,17206194,17207481	0	0.635365	0	0	1	9.05116e-09	1	1
chr9,20333559,20334101	0	0.635395	0	0	1	4.68472e-06	1	1
chr13,101964196,101964919	0	0.635399	0	0	1	1.20068e-05	1	1
chr3,113809117,113809920	0	0.635503	0	0	1	4.38823e-05	1	1
chr2,62567908,62568996	0	0.635634	0	0	1	6.3187e-16	1	1
chr20,30382792,30383568	0	0.635682	0	0	1	8.58384e-05	1	1
chr15,89770413,89771317	0	0.635768	0	0	1	2.43415e-19	1	1
chr15,53769827,53770389	0	0.635847	0	0	1	2.70832e-06	1	1
chr20,29752117,29752949	0	0.636013	0	0	1	1.87381e-16	1	1
chr13,100778382,100778947	0	0.636031	0	0	1	0.000459583	1	1
chr14,84223021,84223927	0	0.636212	0	0	1	2.45643e-11	1	1
chr9,94741533,94742089	0	0.636249	0	0	1	6.01078e-07	1	1
chr17,83203652,83204400	0	0.636262	0	0	1	9.00508e-08	1	1
chr12,16646717,16647314	0	0.636391	0	0	1	4.81549e-06	1	1
chr12,37521965,37522628	0	0.63644	0	0	1	1.80992e-06	1	1
chr14,48676314,48677300	0	0.636855	0	0	1	2.18074e-10	1	1
chr7,139275880,139276758	0	0.636912	0	0	1	2.97514e-22	1	1
chr8,82269033,82269704	0	0.637082	0	0	1	2.96779e-05	1	1
chr5,79262172,79262994	0	0.637159	0	0	1	9.52136e-10	1	1
chr4,157983433,157984289	0	0.637518	0	0	1	1.4016e-22	1	1
chr20,19243243,19244637	0	0.638025	0	0	1	3.75056e-18	1	1
chr4,83146380,83147019	0	0.638026	0	0	1	0.000244389	1	1
chr2,157716621,157717268	0	0.638235	0	0	1	0.000238613	1	1
chr14,11741014,11741641	0	0.638274	0	0	1	0.000167713	1	1
chr14,37631583,37632139	0	0.638339	0	0	1	1.55651e-06	1	1
chr5,33602381,33602930	0	0.638364	0	0	1	0.000176633	1	1
chr9,61461605,61462981	0	0.638652	0	0	1	3.62668e-15	1	1
chr10,57219109,57219728	0	0.638867	0	0	1	1.47339e-05	1	1
chr4,66481745,66482763	0	0.63899	0	0	1	6.98566e-19	1	1
chr5,149435043,149435703	0	0.639102	0	0	1	0.000272225	1	1
chr4,181469227,181469741	0	0.639173	0	0	1	0.000718803	1	1
chr2,205789973,205790852	0	0.639182	0	0	1	0.000623388	1	1
chr4,180425073,180426200	0	0.639225	0	0	1	8.26978e-12	1	1
chr12,41530889,41531402	0	0.639564	0	0	1	2.70089e-06	1	1
chr8,103656323,103656729	0	0.639577	0	0	1	0.000939617	1	1
chr7,63411746,63412306	0	0.639599	0	0	1	4.05457e-11	1	1
chr20,2005025,2005263	0	0.640029	0	0	1	1.60093e-05	1	1
chr9,13336616,13337771	0	0.640034	0	0	1	2.51099e-10	1	1
chr3,101074897,101075664	0	0.64008	0	0	1	2.84637e-06	1	1
chr2,142441335,142441956	0	0.640141	0	0	1	4.79684e-06	1	1
chr2,211191406,211191926	0	0.640149	0	0	1	4.13409e-06	1	1
chr13,35346852,35347865	0	0.640248	0	0	1	3.85188e-08	1	1
chr12,51118653,51119432	0	0.640356	0	0	1	5.21401e-07	1	1
chr17,63178360,63179106	0	0.640398	0	0	1	2.0419e-05	1	1
chr13,71334035,71334249	0	0.640786	0	0	1	0.000433804	1	1
chr5,134990954,134991665	0	0.640961	0	0	1	9.91867e-11	1	1
chr1,165749134,165750148	0	0.641014	0	0	1	0.000118616	1	1
chr2,80243981,80245034	0	0.641112	0	0	1	2.16222e-16	1	1
chr1,24564497,24565530	0	0.64113	0	0	1	0.000324103	1	1
chr10,35339873,35340622	0	0.641258	0	0	1	0.000276292	1	1
chr1,267578746,267579248	0	0.641287	0	0	1	0.000782586	1	1
chr17,61529775,61530589	0	0.641597	0	0	1	2.07309e-13	1	1
chr20,43357896,43358312	0	0.641632	0	0	1	0.000223467	1	1
chr1,241632576,241633302	0	0.64167	0	0	1	0.000841055	1	1
chr3,140470469,140471281	0	0.641743	0	0	1	4.03718e-06	1	1
chr1,188701499,188702266	0	0.641941	0	0	1	2.06114e-08	1	1
chr16,60427183,60427951	0	0.642138	0	0	1	4.76234e-06	1	1
chr4,180641404,180642180	0	0.642337	0	0	1	8.08094e-10	1	1
chr20,11926238,11926745	0	0.642382	0	0	1	3.53909e-06	1	1
chr5,118817734,118818438	0	0.642487	0	0	1	1.46759e-06	1	1
chr1,203561830,203562639	0	0.642628	0	0	1	3.69306e-07	1	1
chr20,46264926,46265722	0	0.6429	0	0	1	3.67269e-05	1	1
chr3,71128387,71129117	0	0.642913	0	0	1	2.78525e-08	1	1
chr14,4164788,4165416	0	0.6431	0	0	1	0.000257322	1	1
chr1,226195450,226196036	0	0.64316	0	0	1	2.5843e-11	1	1
chr9,93769321,93769985	0	0.643242	0	0	1	3.28278e-06	1	1
chr12,1400424,1401396	0	0.643268	0	0	1	4.95174e-05	1	1
chr16,28632627,28633449	0	0.643361	0	0	1	0.000110523	1	1
chr8,124507198,124507942	0	0.643503	0	0	1	1.17413e-08	1	1
chr8,48019530,48020920	0	0.643535	0	0	1	3.68744e-11	1	1
chr1,47278573,47279323	0	0.643597	0	0	1	4.37046e-08	1	1
chr2,115819486,115820765	0	0.643768	0	0	1	1.49802e-24	1	1
chr2,140839057,140839550	0	0.643949	0	0	1	4.47927e-10	1	1
chr9,19531966,19533021	0	0.644059	0	0	1	4.1157e-06	1	1
chr2,229748223,229748782	0	0.644116	0	0	1	3.84601e-05	1	1
chr14,43498794,43499544	0	0.644179	0	0	1	2.58018e-12	1	1
chr10,48407828,48408859	0	0.644254	0	0	1	1.41543e-16	1	1
chrX,74405875,74406333	0	0.64426	0	0	1	0.000121928	1	1
chr13,52553549,52554423	0	0.644286	0	0	1	1.86262e-20	1	1
chr15,95311863,95312768	0	0.644559	0	0	1	0.000435026	1	1
chr4,38956232,38956567	0	0.644598	0	0	1	0.000904633	1	1
chr8,46249236,46249783	0	0.644605	0	0	1	4.60983e-05	1	1
chr14,79412498,79413428	0	0.644637	0	0	1	0.000156401	1	1
chr13,99223607,99224375	0	0.644983	0	0	1	2.46511e-18	1	1
chr13,24712492,24713449	0	0.645023	0	0	1	1.20202e-05	1	1
chr1,87004794,87005222	0	0.645064	0	0	1	5.05184e-06	1	1
chr7,117109456,117110288	0	0.645071	0	0	1	2.74574e-10	1	1
chr8,49815487,49815989	0	0.645172	0	0	1	0.00078214	1	1
chr9,96476789,96477630	0	0.645186	0	0	1	2.72529e-06	1	1
chr6,102712395,102714106	0	0.645217	0	0	1	3.91972e-22	1	1
chr15,43798717,43800234	0	0.645342	0	0	1	5.81242e-22	1	1
chr7,129837149,129837383	0	0.64551	0	0	1	2.17673e-05	1	1
chr14,71015168,71015960	0	0.64572	0	0	1	8.93917e-13	1	1
chr9,41586867,41587641	0	0.645782	0	0	1	1.8734e-06	1	1
chr10,31706591,31707268	0	0.64585	0	0	1	1.29342e-05	1	1
chrX,134893298,134894037	0	0.646228	0	0	1	0.000355887	1	1
chr19,16881198,16881736	0	0.64624	0	0	1	3.19564e-07	1	1
chr4,115621188,115621743	0	0.646291	0	0	1	1.29987e-06	1	1
chr5,120412774,120413537	0	0.646426	0	0	1	8.4566e-14	1	1
chr1,24548039,24549043	0	0.646678	0	0	1	4.91359e-05	1	1
chr8,26397471,26398328	0	0.646746	0	0	1	3.74511e-22	1	1
chr6,103177695,103178343	0	0.646767	0	0	1	2.64893e-06	1	1
chr4,176975516,176976555	0	0.647063	0	0	1	2.15672e-18	1	1
chr16,48412676,48413739	0	0.647069	0	0	1	2.02583e-11	1	1
chr6,127122083,127122442	0	0.647111	0	0	1	0.000132523	1	1
chr3,148302575,148303680	0	0.647204	0	0	1	6.30668e-24	1	1
chr9,112235514,112236174	0	0.647343	0	0	1	0.000160631	1	1
chr4,8802552,8803413	0	0.647428	0	0	1	5.71299e-05	1	1
chr12,16488672,16489169	0	0.647456	0	0	1	0.000328233	1	1
chr17,58253724,58254402	0	0.647564	0	0	1	0.000605079	1	1
chr4,64825330,64825751	0	0.647646	0	0	1	2.5754e-05	1	1
chr6,38103489,38104598	0	0.647723	0	0	1	1.75747e-25	1	1
chr5,21928729,21929169	0	0.647782	0	0	1	4.12394e-05	1	1
chr3,58316816,58317427	0	0.647786	0	0	1	5.82622e-05	1	1
chr3,30144943,30146064	0	0.647928	0	0	1	3.7991e-10	1	1
chr1,144071847,144072522	0	0.648064	0	0	1	3.04856e-07	1	1
chr19,53729965,53730601	0	0.648227	0	0	1	3.11332e-05	1	1
chr13,36397292,36398128	0	0.648258	0	0	1	2.07956e-11	1	1
chr13,82129968,82130626	0	0.648265	0	0	1	3.65525e-07	1	1
chr5,116665073,116665697	0	0.648533	0	0	1	9.45164e-06	1	1
chr2,231431522,231432219	0	0.648599	0	0	1	2.71556e-06	1	1
chr3,129287689,129288270	0	0.648663	0	0	1	0.00065912	1	1
chr4,129845535,129845886	0	0.648774	0	0	1	0.00083243	1	1
chr17,87898306,87898607	0	0.648791	0	0	1	0.000799676	1	1
chr12,36782970,36783550	0	0.648908	0	0	1	3.35622e-06	1	1
chr8,120790874,120791421	0	0.64936	0	0	1	0.000209975	1	1
chr3,164047898,164048849	0	0.649605	0	0	1	1.16996e-14	1	1
chr6,73292256,73292896	0	0.649605	0	0	1	0.000479902	1	1
chr7,135678010,135679062	0	0.649765	0	0	1	8.22839e-06	1	1
chr19,59624086,59624961	0	0.649779	0	0	1	3.17665e-09	1	1
chr17,71104065,71104458	0	0.64978	0	0	1	9.87041e-08	1	1
chr1,2830407,2831232	0	0.64997	0	0	1	1.98522e-08	1	1
chr8,128859940,128860515	0	0.650013	0	0	1	0.000106108	1	1
chr3,140783341,140783827	0	0.650034	0	0	1	0.000658611	1	1
chrX,107500276,107501233	0	0.650104	0	0	1	1.7597e-08	1	1
chr3,65434410,65435035	0	0.650115	0	0	1	0.000599217	1	1
chr7,29829913,29830860	0	0.650124	0	0	1	1.6434e-06	1	1
chr11,44714485,44715219	0	0.650201	0	0	1	1.13539e-06	1	1
chr8,66555084,66555729	0	0.650242	0	0	1	1.5036e-05	1	1
chr14,80100789,80101565	0	0.650283	0	0	1	1.52529e-20	1	1
chr18,56424591,56425117	0	0.6503	0	0	1	0.000903435	1	1
chr7,137754771,137755465	0	0.650375	0	0	1	9.41939e-06	1	1
chr6,73645281,73646088	0	0.650474	0	0	1	3.43117e-09	1	1
chr17,1211979,1212902	0	0.65062	0	0	1	1.30794e-12	1	1
chr1,204704389,204705480	0	0.650652	0	0	1	5.08739e-12	1	1
chr4,127818582,127819476	0	0.650653	0	0	1	1.05127e-06	1	1
chr15,3451459,3452545	0	0.650742	0	0	1	1.06864e-14	1	1
chr17,5444804,5445463	0	0.651027	0	0	1	1.92149e-07	1	1
chr1,156652440,156653029	0	0.651042	0	0	1	0.000863848	1	1
chr10,105441946,105442663	0	0.65116	0	0	1	5.84529e-08	1	1
chr19,11913090,11913355	0	0.651246	0	0	1	0.000222011	1	1
chr8,50389849,50390186	0	0.651277	0	0	1	0.000138526	1	1
chr12,17864949,17865868	0	0.651356	0	0	1	1.15978e-18	1	1
chr4,51832815,51833468	0	0.651409	0	0	1	2.825e-05	1	1
chr7,98091166,98091814	0	0.651561	0	0	1	1.31216e-06	1	1
chr8,128848206,128848802	0	0.65163	0	0	1	2.03144e-05	1	1
chr1,203051006,203051851	0	0.651715	0	0	1	1.80651e-05	1	1
chr9,115671802,115672593	0	0.651924	0	0	1	5.25813e-08	1	1
chr5,167959990,167960691	0	0.652111	0	0	1	3.016e-05	1	1
chr5,119041336,119041891	0	0.652269	0	0	1	0.000320321	1	1
chr8,130558326,130559022	0	0.65238	0	0	1	7.94395e-07	1	1
chr1,143146728,143147433	0	0.652512	0	0	1	3.68312e-12	1	1
chr6,124507061,124507378	0	0.652629	0	0	1	0.000759289	1	1
chr8,128832572,128833633	0	0.652665	0	0	1	1.19522e-10	1	1
chr16,35913396,35914771	0	0.652722	0	0	1	0.000548581	1	1
chr17,63525469,63526035	0	0.652854	0	0	1	7.38896e-05	1	1
chr1,88649981,88651334	0	0.65294	0	0	1	2.16108e-14	1	1
chr1,111743657,111744667	0	0.652964	0	0	1	5.27236e-09	1	1
chr10,14942115,14942450	0	0.653021	0	0	1	4.88487e-06	1	1
chr3,8028503,8029140	0	0.653043	0	0	1	1.91467e-06	1	1
chr5,9684447,9685015	0	0.653062	0	0	1	1.22746e-08	1	1
chr3,67901410,67901981	0	0.653195	0	0	1	0.00011892	1	1
chr20,23159397,23159974	0	0.65347	0	0	1	1.29246e-06	1	1
chr7,37350079,37351336	0	0.65358	0	0	1	6.41007e-13	1	1
chr17,8455296,8456295	0	0.653661	0	0	1	7.41317e-15	1	1
chr7,12299326,12299958	0	0.653999	0	0	1	6.25223e-13	1	1
chrX,107419862,107420686	0	0.654096	0	0	1	1.03585e-14	1	1
chr3,82584710,82585284	0	0.654112	0	0	1	0.000435699	1	1
chr2,250796483,250797152	0	0.654176	0	0	1	1.07633e-10	1	1
chr5,75955397,75956094	0	0.654254	0	0	1	4.9877e-14	1	1
chr3,131242425,131243400	0	0.654302	0	0	1	7.51283e-08	1	1
chr14,103226832,103227554	0	0.654434	0	0	1	0.000306757	1	1
chr2,148841700,148842136	0	0.654563	0	0	1	1.29649e-05	1	1
chr7,120403643,120404384	0	0.654756	0	0	1	4.67061e-09	1	1
chr3,67971741,67972334	0	0.654863	0	0	1	1.39175e-07	1	1
chr2,141832898,141833928	0	0.654878	0	0	1	5.74983e-16	1	1
chr6,77505297,77506029	0	0.65509	0	0	1	0.000160575	1	1
chr17,85530346,85530857	0	0.655091	0	0	1	0.000954479	1	1
chr9,86516082,86516725	0	0.655144	0	0	1	2.33701e-08	1	1
chr10,63336821,63337224	0	0.6552	0	0	1	4.74231e-07	1	1
chr4,52857578,52858695	0	0.655206	0	0	1	2.37996e-06	1	1
chr3,157185553,157186280	0	0.655245	0	0	1	2.18831e-12	1	1
chr6,135200579,135201308	0	0.655343	0	0	1	7.23107e-17	1	1
chr18,79388483,79389534	0	0.655594	0	0	1	8.28217e-25	1	1
chr3,153186554,153186822	0	0.655652	0	0	1	2.67161e-05	1	1
chr8,14058501,14059062	0	0.655776	0	0	1	0.00011031	1	1
chr4,119151655,119152469	0	0.655827	0	0	1	3.99154e-07	1	1
chr3,168018072,168019204	0	0.655844	0	0	1	9.49982e-17	1	1
chr10,46944324,46944596	0	0.655848	0	0	1	1.90422e-07	1	1
chr8,76704675,76705709	0	0.655923	0	0	1	4.37863e-14	1	1
chr4,124492259,124493049	0	0.655956	0	0	1	1.92771e-13	1	1
chr18,58949855,58950478	0	0.656033	0	0	1	2.00229e-07	1	1
chr12,25454631,25455759	0	0.656036	0	0	1	2.35663e-12	1	1
chr16,2034333,2035129	0	0.656123	0	0	1	4.60991e-08	1	1
chr1,250660145,250660716	0	0.656143	0	0	1	2.79814e-06	1	1
chr3,47425444,47426674	0	0.656298	0	0	1	0.000370866	1	1
chr20,2007811,2008507	0	0.656313	0	0	1	3.65694e-12	1	1
chr5,56438526,56438927	0	0.656656	0	0	1	0.000181416	1	1
chr5,148534145,148534797	0	0.656748	0	0	1	1.42828e-06	1	1
chr2,148812375,148813029	0	0.656792	0	0	1	7.42231e-06	1	1
chr5,161117717,161118938	0	0.656984	0	0	1	2.22746e-06	1	1
chr1,266197842,266198890	0	0.657063	0	0	1	1.61283e-08	1	1
chr15,105856931,105857856	0	0.657072	0	0	1	4.33723e-10	1	1
chr1,154295047,154295356	0	0.657152	0	0	1	0.000101266	1	1
chr7,98857520,98858198	0	0.65716	0	0	1	2.47172e-07	1	1
chr6,104506943,104507854	0	0.657182	0	0	1	1.47156e-06	1	1
chr3,157201406,157202112	0	0.657399	0	0	1	2.55372e-05	1	1
chr2,94491607,94492107	0	0.657496	0	0	1	0.000135858	1	1
chr9,71428330,71429137	0	0.657516	0	0	1	3.71865e-05	1	1
chr1,94014437,94015058	0	0.657689	0	0	1	9.97728e-06	1	1
chr15,40886409,40887190	0	0.657698	0	0	1	3.18359e-06	1	1
chr8,78113644,78113993	0	0.65774	0	0	1	0.000722386	1	1
chr4,168386219,168386888	0	0.657838	0	0	1	5.85769e-05	1	1
chr4,122899793,122900932	0	0.657879	0	0	1	3.63413e-18	1	1
chr2,196492445,196492961	0	0.657919	0	0	1	1.65838e-06	1	1
chr10,63287983,63288377	0	0.658002	0	0	1	0.00039307	1	1
chrX,4745436,4746084	0	0.658099	0	0	1	1.00885e-07	1	1
chr19,56299681,56300271	0	0.65815	0	0	1	5.38413e-06	1	1
chr12,26863229,26864086	0	0.658248	0	0	1	7.82799e-09	1	1
chr1,200008244,200009254	0	0.658342	0	0	1	2.84671e-10	1	1
chr1,135932290,135933024	0	0.658347	0	0	1	2.08698e-07	1	1
chr5,79268015,79268583	0	0.658359	0	0	1	5.88825e-13	1	1
chr2,38953773,38954769	0	0.658364	0	0	1	1.8404e-08	1	1
chr6,110591513,110592387	0	0.658391	0	0	1	1.51507e-10	1	1
chr19,59711736,59712719	0	0.658602	0	0	1	1.50002e-08	1	1
chr3,29943584,29944438	0	0.658658	0	0	1	3.2762e-10	1	1
chr5,155846989,155847971	0	0.658704	0	0	1	2.40871e-13	1	1
chr15,42419522,42420595	0	0.658747	0	0	1	1.1584e-09	1	1
chr8,54359625,54360345	0	0.658748	0	0	1	1.31073e-10	1	1
chr14,76366083,76366756	0	0.658827	0	0	1	0.000534287	1	1
chr4,180012166,180012662	0	0.658963	0	0	1	4.32755e-06	1	1
chr9,19527181,19528204	0	0.658978	0	0	1	5.89242e-06	1	1
chr3,154690396,154691099	0	0.659046	0	0	1	3.06643e-07	1	1
chr8,49852559,49853700	0	0.659119	0	0	1	9.65516e-16	1	1
chr1,24547487,24547847	0	0.65914	0	0	1	4.19957e-08	1	1
chr2,183446309,183447701	0	0.659174	0	0	1	3.11671e-09	1	1
chr20,22035782,22036233	0	0.659549	0	0	1	2.51416e-05	1	1
chr19,28491159,28491937	0	0.659596	0	0	1	0.000915489	1	1
chr5,93244769,93245419	0	0.65962	0	0	1	1.60642e-06	1	1
chr1,250832087,250832596	0	0.659744	0	0	1	2.05551e-07	1	1
chr1,273833724,273834249	0	0.659746	0	0	1	0.000649152	1	1
chr7,139480712,139482720	0	0.659777	0	0	1	1.90633e-12	1	1
chr10,109197721,109198380	0	0.65987	0	0	1	1.80161e-24	1	1
chr14,105168935,105169919	0	0.659916	0	0	1	1.06841e-15	1	1
chr2,231422157,231422992	0	0.66	0	0	1	2.4112e-13	1	1
chr6,147256472,147257402	0	0.660065	0	0	1	0.00067235	1	1
chr2,85718856,85719529	0	0.660176	0	0	1	4.25192e-08	1	1
chr11,72450301,72451104	0	0.660197	0	0	1	1.51069e-23	1	1
chr5,116093521,116094379	0	0.660243	0	0	1	1.44619e-07	1	1
chr17,1628938,1629746	0	0.660291	0	0	1	4.26353e-06	1	1
chr9,62054296,62054949	0	0.66048	0	0	1	5.75554e-07	1	1
chr16,83867283,83868310	0	0.660484	0	0	1	5.17581e-08	1	1
chr4,84093731,84094389	0	0.660553	0	0	1	3.15318e-06	1	1
chr17,58247232,58248246	0	0.660593	0	0	1	5.14621e-21	1	1
chr1,47073134,47074041	0	0.660754	0	0	1	1.64576e-12	1	1
chr3,140527591,140528082	0	0.660908	0	0	1	9.96443e-07	1	1
chr13,75196626,75196971	0	0.661013	0	0	1	6.02658e-05	1	1
chr4,84267398,84268175	0	0.661023	0	0	1	1.37534e-06	1	1
chr7,118452167,118452663	0	0.66107	0	0	1	2.70409e-05	1	1
chr10,84627855,84628410	0	0.661185	0	0	1	0.000483421	1	1
chr3,150632283,150633635	0	0.661279	0	0	1	1.70131e-17	1	1
chr12,825038,825659	0	0.661529	0	0	1	2.82745e-07	1	1
chr2,42844412,42845159	0	0.661598	0	0	1	3.65676e-10	1	1
chr1,263054696,263055443	0	0.661743	0	0	1	2.16734e-06	1	1
chr8,49855599,49855924	0	0.661794	0	0	1	2.33953e-06	1	1
chr2,231759475,231760306	0	0.661845	0	0	1	0.000350968	1	1
chr10,70208086,70208503	0	0.661913	0	0	1	0.000779401	1	1
chr10,66888511,66889202	0	0.661921	0	0	1	0.000400654	1	1
chr10,49391068,49391401	0	0.662134	0	0	1	0.000203812	1	1
chr6,96234374,96234966	0	0.662247	0	0	1	3.46873e-07	1	1
chr19,23284659,23285570	0	0.662262	0	0	1	6.16272e-10	1	1
chr20,30303411,30304129	0	0.662481	0	0	1	1.2935e-13	1	1
chr16,48383002,48383691	0	0.662497	0	0	1	5.44392e-06	1	1
chr18,52510162,52511215	0	0.662662	0	0	1	3.98745e-11	1	1
chr19,17578319,17579451	0	0.662774	0	0	1	8.417e-06	1	1
chr3,11576648,11577532	0	0.662816	0	0	1	7.26678e-27	1	1
chr8,121775818,121776776	0	0.66289	0	0	1	1.76562e-19	1	1
chr5,77048451,77049153	0	0.662918	0	0	1	1.33616e-15	1	1
chr5,9686851,9687306	0	0.662921	0	0	1	0.000148648	1	1
chr4,149191724,149192397	0	0.662936	0	0	1	0.00020675	1	1
chrX,75921759,75922344	0	0.66296	0	0	1	3.8595e-05	1	1
chr10,38949099,38949616	0	0.663028	0	0	1	0.000835482	1	1
chr6,129532379,129532966	0	0.663335	0	0	1	4.79559e-05	1	1
chr7,133339102,133339606	0	0.663354	0	0	1	3.0857e-05	1	1
chr5,153981458,153982475	0	0.663742	0	0	1	2.67584e-18	1	1
chr16,7804321,7804923	0	0.663962	0	0	1	1.35151e-07	1	1
chr12,11277277,11278150	0	0.663976	0	0	1	6.41898e-18	1	1
chr19,19458730,19459559	0	0.664361	0	0	1	9.90566e-07	1	1
chr3,110545019,110545593	0	0.664516	0	0	1	1.55501e-05	1	1
chr17,4692472,4692905	0	0.66454	0	0	1	1.03046e-09	1	1
chr10,29148945,29149314	0	0.66456	0	0	1	4.57273e-05	1	1
chr9,117047475,117047736	0	0.664729	0	0	1	8.76733e-05	1	1
chr3,49719515,49720150	0	0.664822	0	0	1	3.21621e-05	1	1
chr11,9692836,9693663	0	0.66485	0	0	1	0.000269064	1	1
chr1,48815768,48816557	0	0.665022	0	0	1	3.05669e-11	1	1
chr9,27000161,27000911	0	0.665086	0	0	1	5.60592e-16	1	1
chr6,109678628,109679610	0	0.665094	0	0	1	1.14882e-09	1	1
chr16,71247073,71247435	0	0.665138	0	0	1	0.000627563	1	1
chr10,58257286,58258547	0	0.665204	0	0	1	6.76e-16	1	1
chr17,90556362,90557385	0	0.665336	0	0	1	1.16401e-14	1	1
chr2,22271372,22271993	0	0.665539	0	0	1	0.000141051	1	1
chr6,103556496,103557300	0	0.66563	0	0	1	2.50483e-11	1	1
chr10,40090173,40090930	0	0.665682	0	0	1	3.68291e-13	1	1
chr16,20384492,20385517	0	0.665897	0	0	1	2.40777e-16	1	1
chr1,211918804,211919400	0	0.666014	0	0	1	7.07717e-10	1	1
chr10,75376319,75377048	0	0.666302	0	0	1	2.71285e-08	1	1
chr7,121413438,121413856	0	0.666303	0	0	1	1.17618e-07	1	1
chr8,54959056,54959478	0	0.666324	0	0	1	1.71718e-05	1	1
chr7,129889304,129889860	0	0.666426	0	0	1	9.17608e-06	1	1
chr1,174554156,174555135	0	0.666427	0	0	1	1.77846e-09	1	1
chr10,58795750,58796563	0	0.666579	0	0	1	9.82219e-07	1	1
chr1,85379546,85380553	0	0.666625	0	0	1	2.7031e-18	1	1
chr7,38484920,38485962	0	0.666735	0	0	1	3.6639e-10	1	1
chr18,14713067,14713932	0	0.666761	0	0	1	4.74705e-05	1	1
chr3,163127055,163127649	0	0.666776	0	0	1	4.89065e-05	1	1
chr11,54064505,54065151	0	0.667093	0	0	1	5.80732e-06	1	1
chr13,102133979,102135004	0	0.667171	0	0	1	1.01932e-19	1	1
chr1,161274384,161275119	0	0.667191	0	0	1	1.51228e-05	1	1
chr2,78169333,78169879	0	0.667534	0	0	1	2.68671e-10	1	1
chr16,76085842,76086492	0	0.667743	0	0	1	2.92822e-05	1	1
chr6,21789077,21790357	0	0.667782	0	0	1	3.22261e-15	1	1
chr15,86932884,86933593	0	0.66783	0	0	1	4.18607e-12	1	1
chr8,106513000,106513797	0	0.66785	0	0	1	2.36049e-07	1	1
chr1,203088654,203089528	0	0.667864	0	0	1	4.46845e-06	1	1
chr18,49826548,49827539	0	0.668101	0	0	1	4.94925e-11	1	1
chr4,146248543,146249418	0	0.668182	0	0	1	4.60544e-09	1	1
chr3,50515853,50516705	0	0.668206	0	0	1	1.6636e-05	1	1
chr1,127354537,127355056	0	0.668243	0	0	1	5.60841e-06	1	1
chr6,7840801,7841590	0	0.668243	0	0	1	1.58758e-05	1	1
chr9,80580472,80581346	0	0.668272	0	0	1	2.7877e-12	1	1
chr8,50370420,50370853	0	0.668284	0	0	1	0.000426041	1	1
chr2,60611178,60611982	0	0.668345	0	0	1	8.18815e-07	1	1
chr3,2650672,2651810	0	0.668602	0	0	1	1.46537e-15	1	1
chr7,117843159,117844195	0	0.66862	0	0	1	1.2319e-17	1	1
chr6,73278563,73279149	0	0.668768	0	0	1	0.000173937	1	1
chr13,59917337,59918212	0	0.668787	0	0	1	4.76268e-09	1	1
chr2,142440277,142440875	0	0.668838	0	0	1	1.81832e-05	1	1
chr1,15658192,15658903	0	0.668948	0	0	1	2.35011e-07	1	1
chr10,59849498,59849792	0	0.669192	0	0	1	1.92722e-05	1	1
chr8,64110429,64111004	0	0.669335	0	0	1	5.7426e-08	1	1
chr18,14682017,14682691	0	0.669354	0	0	1	3.02989e-12	1	1
chr13,50371581,50373149	0	0.669359	0	0	1	3.35146e-20	1	1
chr5,166903476,166904105	0	0.669458	0	0	1	7.43871e-14	1	1
chr16,79688775,79689611	0	0.669524	0	0	1	4.79371e-21	1	1
chr10,108325913,108327077	0	0.669568	0	0	1	1.93382e-13	1	1
chr3,120187975,120188342	0	0.669573	0	0	1	0.000399203	1	1
chr3,112301632,112302891	0	0.669614	0	0	1	1.62628e-08	1	1
chr9,71380879,71381565	0	0.669889	0	0	1	9.33901e-06	1	1
chr5,77110446,77111359	0	0.670015	0	0	1	2.29469e-12	1	1
chr7,28987659,28988725	0	0.670107	0	0	1	6.72508e-12	1	1
chrX,114806178,114807195	0	0.670167	0	0	1	2.67949e-08	1	1
chr4,148382439,148383610	0	0.670182	0	0	1	8.36399e-11	1	1
chr16,17578484,17578969	0	0.670225	0	0	1	0.000375787	1	1
chr18,65460291,65461197	0	0.670271	0	0	1	2.15807e-09	1	1
chr7,11976289,11976574	0	0.670324	0	0	1	1.29467e-05	1	1
chr10,31294615,31295338	0	0.670389	0	0	1	6.09368e-13	1	1
chr1,174443342,174444327	0	0.670664	0	0	1	1.53877e-10	1	1
chrX,128945208,128946171	0	0.670817	0	0	1	1.78223e-05	1	1
chr14,75586243,75586912	0	0.67088	0	0	1	0.000939393	1	1
chr3,123016122,123016618	0	0.671164	0	0	1	9.86705e-05	1	1
chr15,16072874,16073953	0	0.671306	0	0	1	1.95714e-12	1	1
chr4,84424241,84425699	0	0.671484	0	0	1	3.72722e-19	1	1
chr5,153653135,153653547	0	0.671644	0	0	1	2.86225e-08	1	1
chr14,76572197,76573172	0	0.671649	0	0	1	2.26876e-11	1	1
chr1,51409159,51409968	0	0.671662	0	0	1	2.07878e-10	1	1
chr17,46839437,46840026	0	0.671952	0	0	1	0.000815861	1	1
chr12,49432618,49433392	0	0.672069	0	0	1	1.4183e-07	1	1
chr19,56056820,56057661	0	0.672262	0	0	1	1.64171e-17	1	1
chr1,198708951,198709219	0	0.672295	0	0	1	7.60281e-05	1	1
chr10,94763409,94764486	0	0.67234	0	0	1	1.02847e-20	1	1
chr1,245247313,245248214	0	0.672344	0	0	1	7.23251e-20	1	1
chr1,84144621,84145309	0	0.672406	0	0	1	4.32879e-10	1	1
chr6,55842474,55843284	0	0.672515	0	0	1	3.69714e-06	1	1
chr9,114846550,114847306	0	0.672736	0	0	1	1.2857e-07	1	1
chr8,110704140,110704968	0	0.672902	0	0	1	1.83975e-09	1	1
chr17,58271231,58272127	0	0.673076	0	0	1	1.67529e-05	1	1
chr5,46706560,46707125	0	0.673087	0	0	1	0.000864697	1	1
chr7,71193586,71194499	0	0.67318	0	0	1	1.3281e-14	1	1
chr17,90041478,90042145	0	0.673252	0	0	1	2.77258e-05	1	1
chr18,26912783,26914353	0	0.673324	0	0	1	1.1738e-10	1	1
chr8,54223508,54224152	0	0.67349	0	0	1	6.81447e-06	1	1
chr1,219431179,219432031	0	0.673578	0	0	1	5.77441e-09	1	1
chr20,22019914,22020583	0	0.673663	0	0	1	1.93849e-08	1	1
chr8,35890695,35891536	0	0.674036	0	0	1	1.89333e-09	1	1
chr7,141226301,141226865	0	0.674124	0	0	1	4.07968e-05	1	1
chrX,28646854,28647318	0	0.674152	0	0	1	1.10654e-05	1	1
chr12,17950179,17950745	0	0.674195	0	0	1	5.8257e-08	1	1
chr3,150305617,150306195	0	0.674411	0	0	1	7.27044e-05	1	1
chr10,16177600,16178126	0	0.674725	0	0	1	3.84649e-05	1	1
chr5,152099712,152100594	0	0.674887	0	0	1	1.00136e-22	1	1
chr5,142428654,142429615	0	0.674888	0	0	1	4.94882e-07	1	1
chr6,26083929,26084613	0	0.674905	0	0	1	5.46601e-08	1	1
chr17,23858621,23859584	0	0.675001	0	0	1	6.15111e-12	1	1
chr1,12451082,12452383	0	0.675104	0	0	1	1.75354e-08	1	1
chr17,29197054,29197881	0	0.675151	0	0	1	1.88082e-05	1	1
chr19,60446520,60447459	0	0.675297	0	0	1	1.62355e-17	1	1
chr10,92330048,92330395	0	0.675616	0	0	1	8.58864e-09	1	1
chrX,29627462,29628190	0	0.675639	0	0	1	3.29506e-07	1	1
chr7,114641830,114642378	0	0.675685	0	0	1	3.69181e-06	1	1
chr17,12229707,12230939	0	0.675704	0	0	1	8.91396e-16	1	1
chr2,251261205,251261970	0	0.675729	0	0	1	0.000329623	1	1
chr8,124436535,124437043	0	0.67575	0	0	1	7.1001e-06	1	1
chr1,214903063,214903789	0	0.675872	0	0	1	3.93367e-17	1	1
chr11,30914221,30914862	0	0.675951	0	0	1	5.35575e-05	1	1
chr1,150397062,150397752	0	0.676293	0	0	1	2.20078e-05	1	1
chr10,82777743,82778392	0	0.676485	0	0	1	0.000345134	1	1
chr3,158465549,158466304	0	0.676608	0	0	1	2.70674e-06	1	1
chr16,54335025,54335396	0	0.676623	0	0	1	0.000125915	1	1
chr3,140557225,140558123	0	0.676648	0	0	1	5.62672e-17	1	1
chr13,110319418,110320467	0	0.676747	0	0	1	1.33962e-18	1	1
chr1,274970432,274971061	0	0.67683	0	0	1	7.30558e-07	1	1
chr3,54573219,54573766	0	0.676917	0	0	1	0.00093149	1	1
chr19,57056594,57057305	0	0.676946	0	0	1	1.0821e-09	1	1
chr8,124474968,124475802	0	0.67701	0	0	1	3.37821e-13	1	1
chr3,51187478,51188325	0	0.677232	0	0	1	8.85219e-06	1	1
chr3,110323811,110324441	0	0.677254	0	0	1	3.18699e-07	1	1
chr6,137822429,137823194	0	0.677275	0	0	1	4.70918e-19	1	1
chr5,145294042,145294737	0	0.677446	0	0	1	1.09215e-06	1	1
chr5,57695620,57696726	0	0.677728	0	0	1	1.66176e-10	1	1
chr10,59887827,59888739	0	0.677771	0	0	1	2.04531e-13	1	1
chr11,60532072,60532791	0	0.677797	0	0	1	3.0305e-06	1	1
chr2,235804160,235805133	0	0.678102	0	0	1	4.00761e-05	1	1
chr17,36551282,36552869	0	0.678166	0	0	1	8.35298e-06	1	1
chr11,85398582,85399445	0	0.678199	0	0	1	1.35252e-10	1	1
chr18,50097895,50098931	0	0.678325	0	0	1	1.56235e-07	1	1
chr2,23122055,23122745	0	0.678348	0	0	1	4.53885e-06	1	1
chr4,59246967,59247423	0	0.678426	0	0	1	3.5939e-07	1	1
chr13,102271649,102272558	0	0.67853	0	0	1	1.45594e-09	1	1
chr1,114211124,114212028	0	0.67863	0	0	1	1.05016e-05	1	1
chr18,79391471,79391675	0	0.67881	0	0	1	0.000770135	1	1
chr7,42275666,42276366	0	0.67892	0	0	1	0.000924335	1	1
chr9,65275672,65276162	0	0.67903	0	0	1	5.55478e-06	1	1
chr3,38508068,38509449	0	0.679055	0	0	1	2.11185e-15	1	1
chr10,14943548,14944063	0	0.679143	0	0	1	1.11216e-11	1	1
chr1,49954066,49955099	0	0.679233	0	0	1	2.89391e-09	1	1
chr7,35504707,35505619	0	0.679262	0	0	1	3.77753e-20	1	1
chr1,175878518,175879247	0	0.679329	0	0	1	7.65204e-07	1	1
chr18,61194890,61196138	0	0.679385	0	0	1	6.81153e-13	1	1
chr6,108203878,108204600	0	0.679433	0	0	1	1.08726e-07	1	1
chr17,77837938,77838590	0	0.679559	0	0	1	5.84981e-18	1	1
chr4,85142905,85143708	0	0.679638	0	0	1	2.33278e-10	1	1
chr5,152108500,152108944	0	0.679641	0	0	1	0.00053986	1	1
chr1,40533359,40533631	0	0.679804	0	0	1	0.000836435	1	1
chr11,79196980,79197360	0	0.679807	0	0	1	0.000153916	1	1
chr3,93405144,93405885	0	0.679928	0	0	1	3.52878e-09	1	1
chr17,21060563,21061544	0	0.680031	0	0	1	1.47119e-05	1	1
chr7,23812450,23813145	0	0.680159	0	0	1	1.67919e-06	1	1
chr19,43921322,43922025	0	0.68021	0	0	1	5.62646e-08	1	1
chr2,232716890,232717542	0	0.680305	0	0	1	3.77163e-05	1	1
chr6,115404626,115405614	0	0.680319	0	0	1	6.15032e-13	1	1
chr4,99992831,99993381	0	0.68043	0	0	1	3.51027e-06	1	1
chr7,142357793,142358533	0	0.68054	0	0	1	1.29502e-08	1	1
chr12,47903229,47904139	0	0.68062	0	0	1	6.88898e-10	1	1
chr14,79260818,79261597	0	0.680656	0	0	1	2.93843e-09	1	1
chr11,66278807,66279303	0	0.680839	0	0	1	1.65443e-05	1	1
chr19,51488218,51488893	0	0.680878	0	0	1	0.000483912	1	1
chr19,58246245,58247353	0	0.681161	0	0	1	2.30524e-15	1	1
chr4,118444675,118445158	0	0.681404	0	0	1	4.94274e-05	1	1
chr7,76328439,76329360	0	0.681411	0	0	1	2.00423e-08	1	1
chr7,141901736,141902216	0	0.681467	0	0	1	5.83123e-07	1	1
chr8,66499215,66499763	0	0.681531	0	0	1	0.000469299	1	1
chr1,137431188,137431584	0	0.681686	0	0	1	0.000698552	1	1
chr3,149711985,149712861	0	0.681865	0	0	1	0.000184534	1	1
chr5,172735411,172736115	0	0.681975	0	0	1	3.70462e-12	1	1
chr20,18566332,18566990	0	0.681988	0	0	1	9.43861e-11	1	1
chr3,164161332,164162115	0	0.682027	0	0	1	2.65825e-06	1	1
chr18,60104939,60105806	0	0.682208	0	0	1	1.68589e-09	1	1
chr10,68172706,68173731	0	0.682213	0	0	1	5.77897e-17	1	1
chr5,22155746,22156236	0	0.682257	0	0	1	7.11813e-07	1	1
chr11,34098024,34098305	0	0.682309	0	0	1	5.75503e-05	1	1
chr17,79146445,79147001	0	0.682549	0	0	1	2.46985e-08	1	1
chr1,202155574,202156151	0	0.682587	0	0	1	0.000120485	1	1
chr13,104312028,104312792	0	0.682637	0	0	1	2.00761e-15	1	1
chr4,59452043,59452782	0	0.682703	0	0	1	8.28214e-11	1	1
chr10,59845854,59846875	0	0.682736	0	0	1	3.79856e-12	1	1
chr10,98154364,98155275	0	0.682787	0	0	1	1.5099e-07	1	1
chr1,157834179,157834691	0	0.682836	0	0	1	0.000381523	1	1
chr15,39819262,39820293	0	0.683262	0	0	1	4.01768e-12	1	1
chr9,71484480,71485345	0	0.683296	0	0	1	1.62914e-09	1	1
chr1,220679504,220679990	0	0.683297	0	0	1	1.5319e-05	1	1
chr1,204796572,204797348	0	0.683315	0	0	1	2.46407e-19	1	1
chr6,74120157,74120956	0	0.683349	0	0	1	4.55125e-11	1	1
chr10,15288503,15289062	0	0.683469	0	0	1	2.11738e-12	1	1
chr11,68832352,68833557	0	0.683473	0	0	1	3.59503e-19	1	1
chr1,273928438,273929693	0	0.683611	0	0	1	2.04876e-11	1	1
chr2,121151995,121153726	0	0.683611	0	0	1	7.69178e-29	1	1
chrX,11658652,11659438	0	0.683813	0	0	1	6.35274e-10	1	1
chr6,50574713,50575419	0	0.683894	0	0	1	1.18131e-08	1	1
chr10,75601592,75602524	0	0.684382	0	0	1	3.0826e-12	1	1
chr4,124934767,124935580	0	0.684426	0	0	1	6.00503e-09	1	1
chr11,73233156,73233813	0	0.684454	0	0	1	4.85114e-05	1	1
chr2,189070727,189071554	0	0.684526	0	0	1	4.56581e-10	1	1
chr5,76957918,76958445	0	0.68453	0	0	1	8.9776e-05	1	1
chr1,218372189,218373163	0	0.684542	0	0	1	7.60043e-27	1	1
chr10,81118553,81119154	0	0.684784	0	0	1	4.06208e-08	1	1
chr6,46856664,46857552	0	0.685092	0	0	1	1.06108e-07	1	1
chr12,16122054,16122813	0	0.685155	0	0	1	2.00575e-18	1	1
chr8,29412126,29413086	0	0.685186	0	0	1	3.70436e-16	1	1
chr7,99064185,99065052	0	0.685275	0	0	1	2.13682e-19	1	1
chr2,121071616,121072253	0	0.685364	0	0	1	2.23452e-07	1	1
chr10,98388986,98390066	0	0.685644	0	0	1	1.70102e-08	1	1
chr5,148963866,148964246	0	0.685703	0	0	1	0.000318306	1	1
chr1,81045838,81046268	0	0.685791	0	0	1	7.24752e-06	1	1
chr2,115788187,115788655	0	0.685922	0	0	1	2.99484e-07	1	1
chr9,49670249,49670941	0	0.686055	0	0	1	8.2661e-06	1	1
chr2,62462006,62462439	0	0.686065	0	0	1	0.000318752	1	1
chr5,136267383,136268320	0	0.686131	0	0	1	1.22325e-20	1	1
chr19,55142565,55143358	0	0.686387	0	0	1	2.73343e-08	1	1
chr9,105449293,105450058	0	0.686486	0	0	1	1.34081e-06	1	1
chr5,121943235,121944555	0	0.686504	0	0	1	1.90139e-23	1	1
chr8,130444637,130446243	0	0.686536	0	0	1	2.68229e-22	1	1
chr16,78151080,78151849	0	0.687214	0	0	1	1.99993e-07	1	1
chr1,170403833,170404798	0	0.687326	0	0	1	1.20584e-18	1	1
chr1,243299025,243299622	0	0.687456	0	0	1	0.000193124	1	1
chr5,151043623,151044494	0	0.687644	0	0	1	1.08625e-15	1	1
chr8,30204847,30205436	0	0.687824	0	0	1	5.14961e-05	1	1
chr12,16485686,16486147	0	0.688269	0	0	1	3.8379e-07	1	1
chr1,206727968,206728635	0	0.688307	0	0	1	3.02117e-07	1	1
chr1,141557549,141558354	0	0.68835	0	0	1	7.5319e-06	1	1
chr8,49794926,49795963	0	0.688429	0	0	1	1.18343e-16	1	1
chr3,22853701,22854184	0	0.688466	0	0	1	6.13069e-05	1	1
chr2,252622124,252622704	0	0.688511	0	0	1	5.20194e-07	1	1
chr7,73131022,73132016	0	0.688556	0	0	1	6.80741e-05	1	1
chr1,124843065,124843317	0	0.688557	0	0	1	0.000845478	1	1
chr13,113347335,113347960	0	0.688592	0	0	1	0.000733036	1	1
chr2,178583402,178583890	0	0.688599	0	0	1	8.55258e-05	1	1
chr7,129833232,129834584	0	0.688651	0	0	1	6.37921e-29	1	1
chr3,141405485,141406404	0	0.688827	0	0	1	6.74288e-25	1	1
chr7,120064999,120065690	0	0.688894	0	0	1	1.40576e-09	1	1
chr18,4211358,4211604	0	0.688899	0	0	1	0.000293531	1	1
chr20,13147973,13148634	0	0.688929	0	0	1	2.21956e-12	1	1
chr4,140529634,140530109	0	0.688971	0	0	1	0.000508563	1	1
chr1,270564139,270564780	0	0.689127	0	0	1	6.24976e-07	1	1
chr9,70739221,70740521	0	0.689166	0	0	1	7.88903e-15	1	1
chr14,88799284,88799779	0	0.689337	0	0	1	2.98691e-06	1	1
chr1,188422434,188423059	0	0.689431	0	0	1	3.75576e-15	1	1
chr2,87718224,87718894	0	0.689513	0	0	1	2.40227e-09	1	1
chr12,39339594,39340888	0	0.689616	0	0	1	1.96982e-22	1	1
chr2,23709706,23710178	0	0.689673	0	0	1	0.000263474	1	1
chr2,85656816,85657790	0	0.6899	0	0	1	1.8359e-05	1	1
chr16,41126317,41127423	0	0.69	0	0	1	4.29319e-09	1	1
chr4,2598349,2599399	0	0.690065	0	0	1	1.88774e-05	1	1
chr5,75884818,75885199	0	0.690175	0	0	1	4.38706e-05	1	1
chrX,119054220,119055273	0	0.69036	0	0	1	6.84801e-05	1	1
chr14,43251876,43252256	0	0.690469	0	0	1	0.000204687	1	1
chr17,4735134,4736011	0	0.690668	0	0	1	3.40109e-05	1	1
chr2,107061576,107062370	0	0.690669	0	0	1	4.12805e-07	1	1
chr8,94832524,94833113	0	0.690763	0	0	1	5.46531e-06	1	1
chr20,10434755,10435448	0	0.690778	0	0	1	2.37305e-07	1	1
chr4,123707188,123707564	0	0.690788	0	0	1	5.35147e-05	1	1
chr6,48132310,48133770	0	0.691008	0	0	1	2.54916e-13	1	1
chr4,27853682,27854226	0	0.691036	0	0	1	0.00059538	1	1
chr8,14062933,14063283	0	0.691042	0	0	1	0.000367322	1	1
chr13,49454222,49454744	0	0.691071	0	0	1	0.000218016	1	1
chr9,116788737,116789462	0	0.691079	0	0	1	6.35908e-05	1	1
chr8,54525125,54526236	0	0.691262	0	0	1	1.58438e-23	1	1
chr16,79710176,79710468	0	0.691519	0	0	1	0.00081312	1	1
chr2,57240109,57241399	0	0.691595	0	0	1	2.48104e-05	1	1
chr18,37057588,37058097	0	0.691616	0	0	1	5.86703e-05	1	1
chr5,77100835,77101282	0	0.691682	0	0	1	6.16284e-06	1	1
chr13,14589366,14590287	0	0.691763	0	0	1	7.91435e-06	1	1
chr11,26108860,26109700	0	0.691824	0	0	1	8.92937e-11	1	1
chr5,121920598,121921172	0	0.691896	0	0	1	2.61508e-05	1	1
chr17,23609530,23610206	0	0.691985	0	0	1	1.47175e-06	1	1
chr7,34959847,34960668	0	0.692128	0	0	1	2.41878e-09	1	1
chr14,28412649,28413309	0	0.692152	0	0	1	1.88974e-07	1	1
chr12,2602004,2602873	0	0.692158	0	0	1	3.89894e-21	1	1
chr18,71303420,71304391	0	0.692166	0	0	1	5.40953e-22	1	1
chr4,78675134,78676134	0	0.692283	0	0	1	6.16367e-09	1	1
chr1,36372995,36374434	0	0.692423	0	0	1	3.30155e-31	1	1
chr3,38550933,38551285	0	0.692562	0	0	1	0.000358748	1	1
chr16,10942788,10944278	0	0.692629	0	0	1	1.24361e-27	1	1
chr10,16582322,16583035	0	0.692731	0	0	1	2.30541e-08	1	1
chr18,52051439,52052228	0	0.692858	0	0	1	2.89153e-10	1	1
chr2,208254790,208255751	0	0.692861	0	0	1	2.28741e-07	1	1
chr8,26326295,26326755	0	0.692863	0	0	1	0.000546849	1	1
chr2,252765333,252766216	0	0.693079	0	0	1	3.49969e-16	1	1
chr4,144825967,144826766	0	0.693176	0	0	1	2.50483e-11	1	1
chr2,170742805,170743750	0	0.693209	0	0	1	1.0347e-13	1	1
chr12,37263756,37264582	0	0.693349	0	0	1	5.58124e-06	1	1
chr12,15955629,15956899	0	0.693429	0	0	1	5.98463e-18	1	1
chr18,79313164,79314137	0	0.693437	0	0	1	1.86524e-09	1	1
chr16,68382853,68383338	0	0.693548	0	0	1	0.000687615	1	1
chr3,7144470,7145350	0	0.693651	0	0	1	1.29762e-24	1	1
chr14,45169120,45169329	0	0.693852	0	0	1	0.000188902	1	1
chr16,61517215,61518094	0	0.693892	0	0	1	8.66426e-09	1	1
chr3,86740606,86741328	0	0.693895	0	0	1	2.8622e-05	1	1
chr16,83062060,83062664	0	0.69404	0	0	1	2.14286e-14	1	1
chr10,38404402,38405240	0	0.694139	0	0	1	0.000270885	1	1
chr2,121037110,121038277	0	0.694164	0	0	1	7.86203e-16	1	1
chr13,108265258,108266914	0	0.694265	0	0	1	2.3042e-15	1	1
chr7,91238116,91239060	0	0.694528	0	0	1	6.12513e-08	1	1
chr2,202577101,202577827	0	0.69464	0	0	1	0.000919473	1	1
chr6,75727299,75727994	0	0.694802	0	0	1	3.23129e-12	1	1
chr2,259862552,259863694	0	0.694879	0	0	1	3.54711e-14	1	1
chr12,17439082,17439815	0	0.694883	0	0	1	8.42956e-12	1	1
chr6,35571936,35572633	0	0.694905	0	0	1	3.41159e-05	1	1
chr12,17676935,17677176	0	0.695173	0	0	1	0.000127349	1	1
chr3,111123996,111124821	0	0.695251	0	0	1	1.54412e-08	1	1
chr2,41682216,41683116	0	0.695371	0	0	1	1.49434e-11	1	1
chr2,2475650,2476358	0	0.695406	0	0	1	1.53627e-10	1	1
chr2,247042623,247042951	0	0.695439	0	0	1	3.00257e-09	1	1
chr4,180429101,180429410	0	0.695536	0	0	1	0.000261474	1	1
chr20,19543929,19544859	0	0.695577	0	0	1	6.59806e-11	1	1
chr16,1305883,1306630	0	0.695614	0	0	1	6.98675e-09	1	1
chr3,104046011,104046756	0	0.695638	0	0	1	7.45326e-05	1	1
chr11,20307399,20307933	0	0.695666	0	0	1	0.000891013	1	1
chr4,182042010,182042971	0	0.695865	0	0	1	6.3116e-07	1	1
chr16,78516329,78517105	0	0.695914	0	0	1	0.000101619	1	1
chr6,6678877,6679270	0	0.696171	0	0	1	0.000113353	1	1
chr5,127173154,127174025	0	0.696187	0	0	1	0.000531461	1	1
chr7,103722389,103722803	0	0.696197	0	0	1	0.000637593	1	1
chr17,31142033,31142624	0	0.696261	0	0	1	7.04976e-06	1	1
chr3,162096984,162097836	0	0.696313	0	0	1	5.65017e-18	1	1
chr1,260338521,260339964	0	0.696322	0	0	1	4.74477e-12	1	1
chr17,47680616,47681172	0	0.696478	0	0	1	8.72353e-05	1	1
chr10,38120733,38121672	0	0.696624	0	0	1	2.68618e-09	1	1
chr1,238449402,238450038	0	0.696727	0	0	1	0.000335375	1	1
chr7,117201143,117201711	0	0.696741	0	0	1	9.7264e-08	1	1
chr4,161020374,161020821	0	0.696826	0	0	1	1.66672e-05	1	1
chr8,56673772,56674423	0	0.696955	0	0	1	0.000150281	1	1
chr4,31729672,31730615	0	0.696981	0	0	1	1.07624e-20	1	1
chr14,59393830,59394517	0	0.697033	0	0	1	8.19717e-05	1	1
chr14,34767200,34768072	0	0.69705	0	0	1	7.5241e-10	1	1
chr7,28734367,28735158	0	0.697083	0	0	1	3.40653e-05	1	1
chr14,103475371,103476115	0	0.697124	0	0	1	1.0709e-12	1	1
chr6,103047572,103047904	0	0.697344	0	0	1	0.0006314	1	1
chr19,10727753,10728196	0	0.697357	0	0	1	2.01418e-06	1	1
chr13,107478806,107479629	0	0.697743	0	0	1	2.90417e-07	1	1
chr17,46966763,46967288	0	0.697769	0	0	1	2.48291e-05	1	1
chr7,27263574,27265225	0	0.697837	0	0	1	1.80866e-13	1	1
chr1,153919020,153919520	0	0.697856	0	0	1	5.63432e-07	1	1
chr1,15337107,15337772	0	0.697874	0	0	1	0.00069837	1	1
chr1,140890381,140891297	0	0.697917	0	0	1	2.04985e-07	1	1
chr3,149796805,149797672	0	0.697923	0	0	1	4.74289e-17	1	1
chr1,94007055,94007776	0	0.697966	0	0	1	1.06997e-08	1	1
chr1,206730507,206730809	0	0.698045	0	0	1	0.000109289	1	1
chr4,159319658,159320219	0	0.698087	0	0	1	1.17199e-06	1	1
chr14,79983920,79984626	0	0.698108	0	0	1	0.000102231	1	1
chr5,74510233,74511231	0	0.698211	0	0	1	8.75033e-13	1	1
chr3,119872451,119873133	0	0.698326	0	0	1	0.00031043	1	1
chr7,139283776,139284371	0	0.698356	0	0	1	0.000157957	1	1
chr16,79802030,79802788	0	0.698435	0	0	1	1.06864e-07	1	1
chr3,58164397,58165785	0	0.698822	0	0	1	2.61903e-08	1	1
chr15,1101759,1102836	0	0.698998	0	0	1	8.46993e-22	1	1
chr18,84640325,84641157	0	0.699164	0	0	1	4.05457e-11	1	1
chr9,86616857,86617757	0	0.699211	0	0	1	9.52054e-10	1	1
chr9,110640072,110640817	0	0.699229	0	0	1	0.000564021	1	1
chr4,129710145,129711428	0	0.699321	0	0	1	3.28951e-11	1	1
chr6,47183614,47184613	0	0.699348	0	0	1	8.63893e-09	1	1
chr11,31140722,31141180	0	0.699512	0	0	1	0.000303828	1	1
chr19,30865792,30866757	0	0.699588	0	0	1	4.43652e-24	1	1
chr1,126517078,126517759	0	0.699744	0	0	1	1.38533e-06	1	1
chr15,38178633,38179095	0	0.699745	0	0	1	0.000533037	1	1
chr1,203022426,203023502	0	0.699786	0	0	1	1.34891e-21	1	1
chr7,48959773,48960486	0	0.700019	0	0	1	1.38142e-06	1	1
chr1,53816099,53816468	0	0.700161	0	0	1	7.02782e-07	1	1
chr16,64758320,64759411	0	0.700341	0	0	1	8.01981e-10	1	1
chr11,77548120,77548798	0	0.700494	0	0	1	1.87912e-06	1	1
chr8,88666246,88667137	0	0.700501	0	0	1	0.000218427	1	1
chr2,219943094,219943629	0	0.700769	0	0	1	0.000638695	1	1
chr3,140072760,140073385	0	0.700862	0	0	1	0.000259328	1	1
chr3,120190393,120191027	0	0.700919	0	0	1	3.49473e-12	1	1
chr16,83172611,83173281	0	0.700998	0	0	1	3.05375e-05	1	1
chr17,18240093,18241053	0	0.701004	0	0	1	8.22917e-16	1	1
chr11,64161502,64162464	0	0.701115	0	0	1	5.77872e-16	1	1
chr12,17754641,17755543	0	0.701155	0	0	1	5.10141e-12	1	1
chr2,263569400,263569879	0	0.701215	0	0	1	0.000176123	1	1
chr13,77924553,77925595	0	0.701282	0	0	1	1.36258e-06	1	1
chr17,56217282,56218317	0	0.701287	0	0	1	2.66391e-05	1	1
chr13,109915044,109915820	0	0.701337	0	0	1	2.37366e-06	1	1
chr6,138060732,138061357	0	0.701369	0	0	1	4.64785e-10	1	1
chr5,99856351,99856960	0	0.701393	0	0	1	0.000508501	1	1
chr10,35419056,35420136	0	0.701492	0	0	1	3.12403e-14	1	1
chr17,87910294,87911246	0	0.701535	0	0	1	2.98211e-23	1	1
chr3,32878377,32878896	0	0.70167	0	0	1	5.19727e-06	1	1
chr2,140261848,140262598	0	0.701685	0	0	1	0.000374627	1	1
chr6,8743936,8745196	0	0.702398	0	0	1	8.06171e-18	1	1
chr1,88808822,88809436	0	0.702568	0	0	1	0.000734931	1	1
chr13,51063365,51063930	0	0.702813	0	0	1	9.65579e-05	1	1
chr2,234656177,234656714	0	0.702866	0	0	1	9.53138e-06	1	1
chr4,99790903,99791507	0	0.702933	0	0	1	4.07968e-05	1	1
chr1,15691558,15692167	0	0.703391	0	0	1	2.9531e-09	1	1
chr7,75529326,75530252	0	0.703431	0	0	1	2.08587e-11	1	1
chr1,31124874,31125156	0	0.703731	0	0	1	1.70102e-05	1	1
chr9,30974311,30975146	0	0.703741	0	0	1	5.29414e-18	1	1
chr13,110313501,110314266	0	0.703805	0	0	1	3.16084e-06	1	1
chr6,97183005,97183777	0	0.703844	0	0	1	1.34079e-14	1	1
chr7,12739090,12739508	0	0.70397	0	0	1	0.00013107	1	1
chr3,159366167,159367094	0	0.70402	0	0	1	1.02382e-15	1	1
chr15,17859695,17860499	0	0.704041	0	0	1	1.5549e-11	1	1
chr16,83875613,83876061	0	0.704136	0	0	1	5.71134e-05	1	1
chr11,47157961,47158844	0	0.704304	0	0	1	2.26608e-10	1	1
chr4,179298963,179299852	0	0.704332	0	0	1	3.88792e-14	1	1
chr19,59462297,59463419	0	0.704514	0	0	1	6.29101e-10	1	1
chr1,94081336,94082370	0	0.704585	0	0	1	8.17039e-16	1	1
chr7,94708067,94709234	0	0.704909	0	0	1	2.50276e-09	1	1
chr1,23237468,23238689	0	0.705054	0	0	1	3.99461e-11	1	1
chrX,135031163,135031814	0	0.705058	0	0	1	7.00571e-06	1	1
chr1,94150260,94150632	0	0.705123	0	0	1	0.00099073	1	1
chr6,7232434,7233372	0	0.705302	0	0	1	1.13981e-06	1	1
chrX,107411083,107411865	0	0.705389	0	0	1	3.68839e-10	1	1
chr7,135858181,135858625	0	0.705475	0	0	1	9.79451e-06	1	1
chr14,114070848,114071406	0	0.70551	0	0	1	6.31931e-05	1	1
chr5,102140305,102141489	0	0.705632	0	0	1	2.92156e-06	1	1
chr7,71311448,71311988	0	0.705636	0	0	1	7.68587e-07	1	1
chr14,32466260,32467009	0	0.705974	0	0	1	1.00973e-07	1	1
chr11,33845671,33846592	0	0.706057	0	0	1	2.58872e-05	1	1
chr5,139898167,139899076	0	0.70616	0	0	1	1.51386e-11	1	1
chr2,40839933,40840316	0	0.706287	0	0	1	2.1651e-07	1	1
chr14,8596654,8597322	0	0.706348	0	0	1	3.59901e-06	1	1
chr4,132694006,132695021	0	0.706414	0	0	1	1.28016e-20	1	1
chr14,107231675,107232408	0	0.706426	0	0	1	0.000182542	1	1
chr1,21159496,21160299	0	0.706522	0	0	1	2.17628e-09	1	1
chr6,86699350,86700066	0	0.706788	0	0	1	0.000131887	1	1
chr1,188228227,188229311	0	0.70695	0	0	1	3.1981e-19	1	1
chr15,61987739,61988246	0	0.706966	0	0	1	6.92872e-06	1	1
chr8,117594884,117595504	0	0.707021	0	0	1	1.01511e-10	1	1
chr4,118850416,118850711	0	0.707183	0	0	1	5.17038e-08	1	1
chr16,71496894,71497810	0	0.707336	0	0	1	2.10949e-13	1	1
chr2,221111729,221112307	0	0.707479	0	0	1	8.68209e-05	1	1
chr11,72704254,72705345	0	0.707547	0	0	1	3.92962e-16	1	1
chr1,280198700,280199512	0	0.707603	0	0	1	4.36528e-06	1	1
chrX,11680055,11680803	0	0.707731	0	0	1	5.38184e-06	1	1
chr15,42409724,42410234	0	0.707935	0	0	1	6.11975e-05	1	1
chr5,152981707,152982118	0	0.707952	0	0	1	3.38993e-05	1	1
chr13,38699978,38700442	0	0.707964	0	0	1	1.29948e-05	1	1
chr5,168561652,168562297	0	0.707984	0	0	1	1.34001e-05	1	1
chr1,9816280,9817039	0	0.708243	0	0	1	5.25238e-12	1	1
chr13,78665865,78666903	0	0.708435	0	0	1	5.8842e-18	1	1
chr9,42634285,42634903	0	0.708596	0	0	1	0.000220772	1	1
chr1,156219552,156220041	0	0.708612	0	0	1	0.000617885	1	1
chr8,49054553,49055216	0	0.708675	0	0	1	0.000351848	1	1
chr13,52702955,52703931	0	0.70868	0	0	1	2.91551e-21	1	1
chr1,231277592,231278459	0	0.708708	0	0	1	1.03745e-16	1	1
chr8,25452689,25453549	0	0.708737	0	0	1	0.000608053	1	1
chr13,44716791,44717770	0	0.708843	0	0	1	1.65076e-19	1	1
chr9,96003645,96004322	0	0.709086	0	0	1	0.0002886	1	1
chr3,7821723,7822693	0	0.709226	0	0	1	7.34619e-06	1	1
chr1,202921754,202922505	0	0.709514	0	0	1	1.43e-11	1	1
chr20,54543876,54544628	0	0.709536	0	0	1	3.54928e-10	1	1
chr2,205168789,205169192	0	0.709551	0	0	1	9.86874e-06	1	1
chr5,161143951,161144639	0	0.709623	0	0	1	2.18036e-07	1	1
chrX,107495898,107496223	0	0.709743	0	0	1	7.44033e-05	1	1
chr19,58377090,58377919	0	0.709849	0	0	1	5.94548e-16	1	1
chr5,152953170,152953831	0	0.709898	0	0	1	2.30732e-11	1	1
chr9,67959582,67960309	0	0.710012	0	0	1	3.75315e-08	1	1
chr8,49631049,49631806	0	0.710115	0	0	1	9.01292e-05	1	1
chr7,141922424,141923126	0	0.710427	0	0	1	4.04769e-11	1	1
chr1,85708209,85708719	0	0.710523	0	0	1	0.000174963	1	1
chr13,26235320,26236230	0	0.710594	0	0	1	5.9184e-09	1	1
chr5,160688602,160689054	0	0.71085	0	0	1	1.40654e-08	1	1
chr2,211225511,211226275	0	0.711207	0	0	1	4.62896e-10	1	1
chrX,135029703,135030473	0	0.711364	0	0	1	1.58236e-08	1	1
chr5,119010917,119011648	0	0.711613	0	0	1	1.45288e-13	1	1
chr1,8633109,8633894	0	0.71192	0	0	1	0.000281041	1	1
chr13,49421093,49421515	0	0.712017	0	0	1	9.5013e-06	1	1
chr18,32667286,32667797	0	0.712127	0	0	1	9.05215e-10	1	1
chr8,91523242,91523771	0	0.712178	0	0	1	8.07506e-05	1	1
chr5,149914471,149914852	0	0.712302	0	0	1	0.00045532	1	1
chr7,107756078,107757074	0	0.71242	0	0	1	3.28776e-11	1	1
chr2,244178174,244179365	0	0.712437	0	0	1	5.78339e-13	1	1
chr11,73238430,73239281	0	0.712459	0	0	1	0.000166724	1	1
chr6,49517940,49518333	0	0.712513	0	0	1	0.000768196	1	1
chr13,44094145,44094507	0	0.712712	0	0	1	0.000271169	1	1
chr12,47676480,47676867	0	0.712722	0	0	1	1.10773e-07	1	1
chr5,81623452,81624338	0	0.712733	0	0	1	1.94078e-10	1	1
chr7,12528320,12528769	0	0.71291	0	0	1	1.71686e-09	1	1
chr2,34013700,34014400	0	0.71301	0	0	1	0.000120622	1	1
chr9,88567665,88568377	0	0.713143	0	0	1	0.000290911	1	1
chr6,75157683,75158467	0	0.713356	0	0	1	9.57021e-06	1	1
chr13,90492222,90493095	0	0.713363	0	0	1	1.67635e-05	1	1
chr4,64874683,64875697	0	0.713752	0	0	1	9.30965e-08	1	1
chr3,37170852,37171670	0	0.71402	0	0	1	9.80418e-12	1	1
chr8,56552420,56553211	0	0.714185	0	0	1	5.7143e-05	1	1
chr10,96261707,96262633	0	0.714325	0	0	1	2.0779e-06	1	1
chr17,79127506,79128287	0	0.714352	0	0	1	2.38592e-15	1	1
chr5,134610703,134611385	0	0.714376	0	0	1	1.97522e-09	1	1
chr5,75382855,75383242	0	0.714524	0	0	1	2.58029e-06	1	1
chr4,64296735,64297453	0	0.714598	0	0	1	2.68226e-13	1	1
chr8,25317126,25318218	0	0.714915	0	0	1	1.19509e-14	1	1
chr14,28433228,28433595	0	0.714923	0	0	1	0.000860052	1	1
chr16,7596921,7597780	0	0.715072	0	0	1	1.16557e-08	1	1
chr17,23029960,23030822	0	0.715076	0	0	1	9.20359e-05	1	1
chr4,76465559,76466518	0	0.715268	0	0	1	1.22878e-10	1	1
chr3,2484685,2485769	0	0.715358	0	0	1	9.43826e-21	1	1
chr10,101729903,101730988	0	0.715554	0	0	1	2.00444e-22	1	1
chr16,11407647,11408335	0	0.715564	0	0	1	0.000136181	1	1
chr1,222871287,222871824	0	0.715684	0	0	1	1.9055e-05	1	1
chr2,205985490,205986094	0	0.715861	0	0	1	7.35901e-05	1	1
chr5,57791616,57792767	0	0.715877	0	0	1	3.72047e-28	1	1
chr14,92556057,92557283	0	0.716172	0	0	1	1.68384e-07	1	1
chr18,81047850,81048204	0	0.716539	0	0	1	7.99304e-05	1	1
chr18,71399808,71400043	0	0.716549	0	0	1	1.15831e-05	1	1
chr1,89518851,89519354	0	0.716557	0	0	1	4.98857e-10	1	1
chr16,77988733,77989429	0	0.716615	0	0	1	5.98277e-08	1	1
chr9,32028515,32029446	0	0.716663	0	0	1	2.28763e-05	1	1
chr7,107737305,107737930	0	0.716717	0	0	1	2.1914e-05	1	1
chr1,241868059,241868787	0	0.716737	0	0	1	6.14803e-09	1	1
chr9,15216040,15217015	0	0.716853	0	0	1	4.58145e-23	1	1
chr15,59449639,59450172	0	0.716925	0	0	1	0.000181045	1	1
chr6,99628045,99628676	0	0.716954	0	0	1	1.99507e-08	1	1
chr1,226294703,226295273	0	0.717182	0	0	1	7.32368e-23	1	1
chr10,9320048,9321070	0	0.717461	0	0	1	3.69592e-18	1	1
chr1,214355374,214356534	0	0.717524	0	0	1	8.06171e-18	1	1
chr10,8379765,8380488	0	0.717572	0	0	1	3.91579e-08	1	1
chr1,241637741,241638509	0	0.717619	0	0	1	1.07279e-08	1	1
chr16,21414606,21415028	0	0.718337	0	0	1	9.36173e-11	1	1
chr3,14850549,14851115	0	0.718522	0	0	1	3.78651e-06	1	1
chr4,801798,803444	0	0.718547	0	0	1	2.73508e-09	1	1
chr12,2013032,2014128	0	0.718718	0	0	1	8.61287e-33	1	1
chr7,99031829,99033194	0	0.718719	0	0	1	1.68415e-23	1	1
chr1,245126306,245126838	0	0.7188	0	0	1	0.000801733	1	1
chr11,60529826,60530337	0	0.718884	0	0	1	7.58073e-06	1	1
chr2,120343195,120343987	0	0.719024	0	0	1	7.20982e-12	1	1
chr5,119005313,119006000	0	0.719111	0	0	1	8.61671e-05	1	1
chr15,52716420,52717251	0	0.71922	0	0	1	1.26808e-20	1	1
chr6,124541050,124541794	0	0.71943	0	0	1	4.28151e-12	1	1
chr1,241955849,241956513	0	0.719989	0	0	1	5.3715e-08	1	1
chr3,161369476,161370212	0	0.720182	0	0	1	3.62768e-25	1	1
chr15,44604510,44605832	0	0.72025	0	0	1	4.60235e-06	1	1
chr10,10994491,10995138	0	0.720266	0	0	1	6.69453e-06	1	1
chr8,50348387,50349593	0	0.720384	0	0	1	3.54773e-23	1	1
chr1,129072385,129072973	0	0.720387	0	0	1	5.77435e-11	1	1
chr12,1192179,1193324	0	0.720415	0	0	1	2.34455e-16	1	1
chr5,75669379,75670039	0	0.720419	0	0	1	1.64552e-06	1	1
chr17,847568,848077	0	0.720632	0	0	1	9.95082e-09	1	1
chr20,29055005,29055409	0	0.721029	0	0	1	1.20828e-05	1	1
chr6,102938088,102938706	0	0.721035	0	0	1	2.33713e-06	1	1
chr1,129197111,129197728	0	0.721108	0	0	1	0.000153126	1	1
chr17,422068,422897	0	0.721134	0	0	1	5.05103e-11	1	1
chr3,20386102,20386770	0	0.721258	0	0	1	6.54361e-07	1	1
chr8,55922418,55923101	0	0.721596	0	0	1	1.38284e-11	1	1
chr13,49314920,49315296	0	0.721597	0	0	1	5.85348e-05	1	1
chr7,77380134,77381025	0	0.721601	0	0	1	1.27744e-08	1	1
chr9,13334446,13334737	0	0.721655	0	0	1	0.000120103	1	1
chr2,229676845,229677878	0	0.721699	0	0	1	4.55458e-07	1	1
chr12,31672836,31673844	0	0.722056	0	0	1	2.55623e-28	1	1
chr1,211344140,211344684	0	0.722224	0	0	1	7.89842e-07	1	1
chr1,31873585,31874720	0	0.722239	0	0	1	6.88513e-31	1	1
chr3,124484975,124485607	0	0.722518	0	0	1	1.36817e-12	1	1
chr6,44069024,44069967	0	0.72266	0	0	1	3.33345e-11	1	1
chr6,128571239,128572283	0	0.722684	0	0	1	2.30732e-11	1	1
chr8,76737038,76737654	0	0.722831	0	0	1	9.47361e-08	1	1
chrX,29720550,29721369	0	0.722852	0	0	1	3.08735e-07	1	1
chr11,59298872,59299302	0	0.723131	0	0	1	0.000302618	1	1
chr2,251893019,251893972	0	0.723342	0	0	1	2.45839e-06	1	1
chr6,127028935,127029628	0	0.72337	0	0	1	3.46718e-13	1	1
chr2,87723019,87724105	0	0.723376	0	0	1	2.47359e-11	1	1
chr7,75746873,75747541	0	0.723579	0	0	1	2.64612e-10	1	1
chr13,85751190,85751812	0	0.723654	0	0	1	5.57409e-05	1	1
chr4,78755302,78755650	0	0.723794	0	0	1	1.30944e-05	1	1
chr14,5430759,5431317	0	0.724041	0	0	1	1.71143e-05	1	1
chr2,210578362,210579371	0	0.724162	0	0	1	1.69647e-23	1	1
chr8,113988508,113989220	0	0.724164	0	0	1	2.16603e-05	1	1
chr5,21959037,21959990	0	0.724201	0	0	1	3.24357e-38	1	1
chr8,39321537,39322349	0	0.72437	0	0	1	4.46e-19	1	1
chr19,12101397,12102112	0	0.724476	0	0	1	6.33076e-06	1	1
chr13,71435096,71435942	0	0.724625	0	0	1	5.13507e-21	1	1
chr9,43241368,43242140	0	0.724638	0	0	1	7.61555e-07	1	1
chr9,82439422,82440049	0	0.724908	0	0	1	2.21809e-16	1	1
chr9,62086360,62087501	0	0.724914	0	0	1	4.57129e-08	1	1
chr18,64303051,64303972	0	0.725016	0	0	1	0.000895668	1	1
chr19,51754280,51755862	0	0.725058	0	0	1	8.64542e-09	1	1
chr6,92088684,92089253	0	0.72512	0	0	1	2.27169e-07	1	1
chr18,16367759,16368233	0	0.725133	0	0	1	0.000449861	1	1
chr5,22084834,22085629	0	0.725142	0	0	1	4.1953e-05	1	1
chr1,221501571,221502642	0	0.725218	0	0	1	3.8703e-17	1	1
chr6,124348882,124349535	0	0.72536	0	0	1	1.11175e-12	1	1
chr3,51446588,51447350	0	0.725398	0	0	1	9.1034e-06	1	1
chr14,14270914,14271755	0	0.725425	0	0	1	3.01588e-08	1	1
chr2,183656632,183657239	0	0.725501	0	0	1	5.4027e-06	1	1
chr11,42955420,42956249	0	0.72553	0	0	1	5.30123e-08	1	1
chr14,79950407,79951358	0	0.725677	0	0	1	2.74061e-23	1	1
chr2,36497515,36498545	0	0.72578	0	0	1	2.30052e-26	1	1
chr3,8407690,8408856	0	0.725802	0	0	1	3.16122e-23	1	1
chr11,62883328,62883980	0	0.725811	0	0	1	0.000211098	1	1
chr7,11799934,11800671	0	0.725836	0	0	1	2.26635e-21	1	1
chr3,13247940,13248627	0	0.726067	0	0	1	8.5236e-07	1	1
chr8,32990949,32991555	0	0.726176	0	0	1	2.17191e-05	1	1
chr11,20321071,20322133	0	0.726309	0	0	1	0.000132108	1	1
chr10,66962934,66963550	0	0.726401	0	0	1	3.25281e-09	1	1
chr5,128918111,128918729	0	0.726579	0	0	1	0.000727529	1	1
chr4,149518471,149519204	0	0.726653	0	0	1	4.57608e-05	1	1
chr2,225337080,225337639	0	0.726746	0	0	1	1.95393e-05	1	1
chr11,29958911,29959672	0	0.726775	0	0	1	4.68146e-11	1	1
chr2,187855703,187856346	0	0.726923	0	0	1	6.87855e-11	1	1
chr5,75885854,75886596	0	0.726961	0	0	1	4.89815e-11	1	1
chr1,188613951,188614717	0	0.72716	0	0	1	7.73976e-11	1	1
chr17,13481968,13482529	0	0.727187	0	0	1	2.21371e-20	1	1
chr1,88741201,88741598	0	0.727327	0	0	1	2.53781e-05	1	1
chr5,50599900,50600524	0	0.727564	0	0	1	2.45627e-09	1	1
chr12,17393715,17394089	0	0.727737	0	0	1	0.000309378	1	1
chr10,53556189,53556964	0	0.727945	0	0	1	8.57906e-07	1	1
chrX,11724634,11725282	0	0.727947	0	0	1	7.68399e-10	1	1
chr19,59986206,59986816	0	0.727993	0	0	1	3.05056e-07	1	1
chr6,43513676,43514646	0	0.728197	0	0	1	5.78828e-07	1	1
chr20,8676955,8677571	0	0.728236	0	0	1	1.49095e-05	1	1
chr4,113836461,113837142	0	0.728274	0	0	1	5.50769e-05	1	1
chr19,38350476,38351361	0	0.728536	0	0	1	2.33077e-13	1	1
chr1,99761839,99762588	0	0.7287	0	0	1	2.5175e-10	1	1
chr19,56701915,56702565	0	0.728714	0	0	1	0.000330343	1	1
chr15,105701741,105702361	0	0.729111	0	0	1	8.74849e-08	1	1
chr4,83777979,83778881	0	0.729126	0	0	1	1.71855e-21	1	1
chr7,77435632,77435939	0	0.729203	0	0	1	0.000758371	1	1
chr10,85358518,85359483	0	0.729264	0	0	1	6.09801e-20	1	1
chr3,62866408,62867234	0	0.729281	0	0	1	0.000108095	1	1
chr20,46481745,46482257	0	0.729523	0	0	1	8.09003e-08	1	1
chr7,127150324,127150923	0	0.729526	0	0	1	5.69438e-11	1	1
chr11,24489702,24490536	0	0.729576	0	0	1	2.40853e-07	1	1
chr2,120972950,120973626	0	0.729965	0	0	1	0.000194391	1	1
chr11,73329867,73330474	0	0.729971	0	0	1	2.5754e-06	1	1
chr1,197988139,197988467	0	0.730104	0	0	1	2.5169e-06	1	1
chr5,136273174,136274043	0	0.730197	0	0	1	1.16767e-11	1	1
chr5,152268110,152268789	0	0.730494	0	0	1	5.70108e-13	1	1
chr20,30362333,30363068	0	0.730507	0	0	1	2.52822e-14	1	1
chr1,202977682,202978415	0	0.730534	0	0	1	0.00015445	1	1
chr4,129797524,129798171	0	0.730575	0	0	1	4.94049e-12	1	1
chr2,113688534,113689280	0	0.730832	0	0	1	9.55162e-17	1	1
chr4,21640374,21640977	0	0.730845	0	0	1	9.10332e-10	1	1
chr6,103173470,103174322	0	0.731048	0	0	1	1.34658e-17	1	1
chr5,15799880,15800726	0	0.731318	0	0	1	4.65826e-08	1	1
chrX,23619737,23620251	0	0.731382	0	0	1	4.12694e-05	1	1
chr14,76508655,76509295	0	0.731508	0	0	1	5.50896e-08	1	1
chr3,50464705,50465663	0	0.731543	0	0	1	1.55707e-18	1	1
chr5,152113271,152113615	0	0.731563	0	0	1	0.000753258	1	1
chr18,22483554,22484405	0	0.731629	0	0	1	5.55533e-09	1	1
chr5,70053198,70053907	0	0.731737	0	0	1	7.0698e-07	1	1
chr18,43497035,43497621	0	0.731778	0	0	1	1.9922e-06	1	1
chr9,97472583,97473383	0	0.732117	0	0	1	1.95257e-08	1	1
chr4,31728655,31728927	0	0.732344	0	0	1	0.000262246	1	1
chr5,73586850,73587462	0	0.732531	0	0	1	2.42473e-10	1	1
chr3,123513070,123513806	0	0.7326	0	0	1	4.99242e-05	1	1
chr6,128726787,128727625	0	0.732604	0	0	1	1.67872e-12	1	1
chr15,9094840,9095735	0	0.732612	0	0	1	1.92114e-14	1	1
chr2,62467399,62467991	0	0.732648	0	0	1	2.55587e-06	1	1
chr6,110980942,110981842	0	0.732687	0	0	1	5.34977e-11	1	1
chr1,260346008,260346741	0	0.732768	0	0	1	2.73273e-14	1	1
chr5,75598247,75598920	0	0.732916	0	0	1	5.66418e-05	1	1
chr2,31213697,31214791	0	0.732927	0	0	1	9.27091e-10	1	1
chr18,12870381,12871873	0	0.732947	0	0	1	1.73425e-19	1	1
chr18,22960165,22960636	0	0.732983	0	0	1	4.06384e-05	1	1
chr2,185418016,185419041	0	0.733137	0	0	1	4.1664e-14	1	1
chr10,68163063,68163745	0	0.733188	0	0	1	0.000175628	1	1
chr6,37298441,37299279	0	0.733315	0	0	1	5.25691e-08	1	1
chr17,80709719,80710057	0	0.733378	0	0	1	0.000459583	1	1
chr19,48539255,48540362	0	0.733437	0	0	1	3.94562e-13	1	1
chr1,225347287,225348046	0	0.733551	0	0	1	0.000451314	1	1
chr18,27937812,27938410	0	0.733603	0	0	1	4.17797e-08	1	1
chr7,28481926,28482587	0	0.733738	0	0	1	6.49808e-14	1	1
chrX,158851498,158851920	0	0.733763	0	0	1	0.000107576	1	1
chr15,41032836,41033263	0	0.733771	0	0	1	0.000557702	1	1
chr14,70356062,70357036	0	0.733839	0	0	1	0.000371716	1	1
chrX,4721169,4721709	0	0.734021	0	0	1	0.000186487	1	1
chr15,20169153,20170460	0	0.734049	0	0	1	8.37354e-22	1	1
chr4,43038866,43039637	0	0.73407	0	0	1	5.04083e-18	1	1
chr18,14763353,14763815	0	0.734095	0	0	1	0.000324633	1	1
chr19,16237067,16237926	0	0.73416	0	0	1	3.40532e-15	1	1
chr14,64369804,64370478	0	0.734613	0	0	1	2.07351e-05	1	1
chr10,3910927,3911232	0	0.734689	0	0	1	9.91685e-06	1	1
chr13,105115517,105116192	0	0.734811	0	0	1	2.39238e-17	1	1
chr5,123810854,123811500	0	0.735149	0	0	1	0.000367322	1	1
chr13,110472894,110473709	0	0.73522	0	0	1	3.97491e-19	1	1
chr15,9970821,9971638	0	0.735243	0	0	1	2.76156e-07	1	1
chr10,104449822,104450901	0	0.735256	0	0	1	8.48885e-34	1	1
chr1,197419019,197419528	0	0.735284	0	0	1	7.95591e-06	1	1
chr10,11054436,11055652	0	0.73565	0	0	1	5.6313e-31	1	1
chr9,99157541,99158288	0	0.735777	0	0	1	0.000149467	1	1
chr5,64393240,64394417	0	0.735777	0	0	1	1.09621e-12	1	1
chr1,188606447,188607375	0	0.735891	0	0	1	9.10392e-07	1	1
chr16,48486003,48486742	0	0.735927	0	0	1	4.11044e-06	1	1
chr3,118321400,118322144	0	0.735991	0	0	1	2.69961e-10	1	1
chr3,2681767,2681962	0	0.736051	0	0	1	3.94485e-05	1	1
chr1,46879078,46879801	0	0.736103	0	0	1	8.15097e-07	1	1
chr3,160035225,160035533	0	0.736269	0	0	1	7.73102e-09	1	1
chr19,43553121,43554013	0	0.736385	0	0	1	3.94433e-39	1	1
chr5,76830044,76831299	0	0.736439	0	0	1	1.9035e-06	1	1
chr11,45270903,45271559	0	0.736505	0	0	1	2.6504e-05	1	1
chr11,31438037,31439171	0	0.73655	0	0	1	9.07618e-30	1	1
chr5,165841966,165842460	0	0.736704	0	0	1	6.5102e-05	1	1
chr5,64372127,64372714	0	0.736745	0	0	1	8.63045e-05	1	1
chr14,79783576,79784310	0	0.736832	0	0	1	1.34198e-06	1	1
chr13,105776842,105777277	0	0.737064	0	0	1	6.38891e-06	1	1
chr1,87230143,87230900	0	0.737183	0	0	1	1.61577e-20	1	1
chr12,16581472,16582451	0	0.737296	0	0	1	3.07879e-10	1	1
chr18,79401253,79402047	0	0.737509	0	0	1	1.36547e-31	1	1
chr1,235973254,235973957	0	0.737767	0	0	1	1.72299e-05	1	1
chr7,36278365,36279433	0	0.737993	0	0	1	4.1105e-33	1	1
chr1,116034298,116034964	0	0.73802	0	0	1	4.38303e-11	1	1
chr10,74254405,74255206	0	0.738137	0	0	1	7.44863e-13	1	1
chr15,44615936,44616714	0	0.738236	0	0	1	1.44581e-09	1	1
chr5,47322104,47322832	0	0.738267	0	0	1	1.34601e-08	1	1
chr2,56415688,56416579	0	0.738276	0	0	1	2.09478e-06	1	1
chr4,82647816,82648599	0	0.738566	0	0	1	1.06354e-06	1	1
chr13,49930950,49931401	0	0.738628	0	0	1	3.15859e-19	1	1
chr4,129711736,129712128	0	0.739012	0	0	1	0.000242257	1	1
chr1,188546985,188547832	0	0.739069	0	0	1	9.41111e-19	1	1
chr17,20203463,20203967	0	0.739289	0	0	1	9.27313e-05	1	1
chr1,50411133,50411386	0	0.739314	0	0	1	1.309e-06	1	1
chr4,71582626,71583130	0	0.739392	0	0	1	0.000629385	1	1
chr12,28012361,28012963	0	0.73944	0	0	1	1.57206e-08	1	1
chr4,82076238,82076786	0	0.739445	0	0	1	9.71487e-06	1	1
chr8,129138317,129139254	0	0.739531	0	0	1	1.15562e-10	1	1
chr17,24526104,24527222	0	0.739662	0	0	1	5.52447e-09	1	1
chr11,71312555,71313303	0	0.740184	0	0	1	2.5175e-10	1	1
chr2,102925673,102926597	0	0.740223	0	0	1	2.48659e-11	1	1
chr16,10427320,10428088	0	0.740238	0	0	1	5.38591e-09	1	1
chr3,160834999,160835373	0	0.740295	0	0	1	2.1809e-07	1	1
chr12,40557764,40558966	0	0.740343	0	0	1	3.46778e-06	1	1
chr1,222888263,222889457	0	0.740398	0	0	1	1.54092e-08	1	1
chr7,117918425,117919027	0	0.740807	0	0	1	7.59678e-07	1	1
chr9,94925731,94926649	0	0.741485	0	0	1	1.17861e-15	1	1
chr10,10689341,10690238	0	0.741513	0	0	1	1.61702e-10	1	1
chr4,64284383,64284886	0	0.741608	0	0	1	7.36961e-06	1	1
chr16,7987110,7988211	0	0.741726	0	0	1	2.92231e-05	1	1
chr2,198245627,198246344	0	0.742099	0	0	1	1.31144e-14	1	1
chr18,49835887,49836321	0	0.742126	0	0	1	6.64821e-06	1	1
chr1,2728919,2730147	0	0.74215	0	0	1	1.71587e-12	1	1
chr1,50406244,50406928	0	0.742581	0	0	1	1.65714e-17	1	1
chr10,109351706,109352613	0	0.742685	0	0	1	5.8049e-10	1	1
chr12,18709431,18710019	0	0.743011	0	0	1	4.4936e-07	1	1
chr5,115145395,115146263	0	0.743076	0	0	1	1.91315e-09	1	1
chr13,98302775,98303695	0	0.743091	0	0	1	5.65976e-19	1	1
chr1,244866251,244867341	0	0.743129	0	0	1	1.4562e-17	1	1
chr12,41908555,41909380	0	0.743188	0	0	1	4.13402e-11	1	1
chr20,30202910,30203484	0	0.743254	0	0	1	1.23707e-07	1	1
chr3,140496292,140497128	0	0.74359	0	0	1	1.00473e-15	1	1
chr3,149507669,149508393	0	0.743618	0	0	1	2.40421e-08	1	1
chr4,149522385,149522881	0	0.743694	0	0	1	5.44815e-09	1	1
chr10,84871818,84872397	0	0.743709	0	0	1	1.85141e-11	1	1
chr16,2969368,2969810	0	0.74411	0	0	1	9.78815e-07	1	1
chrX,71277566,71278482	0	0.744352	0	0	1	5.21615e-14	1	1
chr6,99574989,99575668	0	0.744455	0	0	1	2.42345e-23	1	1
chr20,2003534,2004318	0	0.744475	0	0	1	2.27287e-19	1	1
chr18,20986125,20986959	0	0.744706	0	0	1	6.61566e-08	1	1
chr13,25242462,25243070	0	0.744855	0	0	1	0.000120153	1	1
chr8,90051509,90052614	0	0.744917	0	0	1	3.40911e-12	1	1
chr2,118935773,118936673	0	0.745095	0	0	1	4.9186e-22	1	1
chr9,99896219,99897021	0	0.745109	0	0	1	6.72229e-11	1	1
chr12,27110417,27111339	0	0.745131	0	0	1	5.1128e-15	1	1
chr1,100480324,100481765	0	0.745241	0	0	1	2.56143e-50	1	1
chr2,250525058,250525666	0	0.745289	0	0	1	1.65659e-05	1	1
chr2,141221910,141222504	0	0.745471	0	0	1	2.86906e-10	1	1
chr3,5940656,5941395	0	0.745663	0	0	1	3.99002e-10	1	1
chr4,171353809,171354605	0	0.745776	0	0	1	3.89159e-09	1	1
chr1,217803097,217803887	0	0.745831	0	0	1	7.27989e-07	1	1
chr20,8581361,8581725	0	0.745967	0	0	1	0.000556789	1	1
chr10,35318497,35319558	0	0.745994	0	0	1	4.6429e-12	1	1
chr11,70091463,70092299	0	0.746181	0	0	1	2.46323e-13	1	1
chr16,32162361,32162639	0	0.746326	0	0	1	0.000105922	1	1
[truncated: 23,601 more rows]
